# Supplementary material for: Type II and type IV toxin–antitoxin systems show different evolutionary patterns in the global Klebsiella pneumoniae population
Source: Nucleic Acids Res. 2020 Mar 31;48(8):4357–70. doi: 10.1093/nar/gkaa198 (PMC7192599; doi:10.1093/nar/gkaa198)
Supplement: gkaa198_Supplemental_Files [file gkaa198_supplemental_files.zip]

Archive with 2 entries (2 files):
- supp_figures_new.pdf
- supp_tables_new.xlsx
