# Supplementary material for: Type II and type IV toxin–antitoxin systems show different evolutionary patterns in the global Klebsiella pneumoniae population
Source: Nucleic Acids Res. 2020 Mar 31;48(8):4357–70. doi: 10.1093/nar/gkaa198 (PMC7192599; doi:10.1093/nar/gkaa198)
Supplement: gkaa198_Supplemental_Files [file gkaa198_supplemental_files.zip › supp_tables_new.xlsx]

## Sheet: S1
Table S1: K. pneumoniae genomes used in this study.
Accession	Strain	Phylogroup	KpI_Lineage	ST	Country	Year	Acquisition	Host	Infection_status	Specimen_type	iutA	fyuA	iucA	iucC	iucD	iucB	allA	ybbW	allB	ybbY	allC	allD	allS	allR	kvgS	kvgA	rmpA2	rmpA	clbB	clbR	clbO	clbC	clbJ	clbP	clbK	clbL	clbM	clbG	clbH	clbF	clbN	clbD	clbA	clbQ	clbE	clbI	pcoA	pcoE	pcoS
ERS012038	5235_7#5	kpi	23	close to 497	indonesia	2005	unknown	human	human_invasive	sterile	0	0	0	0	0	0	0	0	0	0	0	0	0	0	0	0	0	0	0	0	0	0	0	0	0	0	0	0	0	0	0	0	0	0	0	0	1	1	1
ERS011949	5151_5#12	kpi	154	754	usa	2006	community	human	human_invasive	sterile	0	0	0	0	0	0	0	0	0	0	0	0	0	0	0	0	0	0	0	0	0	0	0	0	0	0	0	0	0	0	0	0	0	0	0	0	1	1	1
ERS011900	5197_8#11	kpi	153	749	laos	unknown	unknown	human	human_invasive	sterile	0	0	0	0	0	0	0	0	0	0	0	0	0	0	0	0	0	0	0	0	0	0	0	0	0	0	0	0	0	0	0	0	0	0	0	0	0	0	0
ERS011981	5235_1#8	kpi	11	15	usa	2007	community	human	unknown	intestinal biopsy	0	0	0	0	0	0	0	0	0	0	0	0	0	0	0	0	0	0	0	0	0	0	0	0	0	0	0	0	0	0	0	0	0	0	0	0	1	1	1
ERS011794	5193_1#1	kpi	8	231	vietnam	2008	community	human	human_invasive	liver	1	1	0	1	0	1	0	0	0	0	0	0	0	0	0	0	0	0	0	0	0	0	0	0	0	0	0	0	0	0	0	0	0	0	0	0	0	1	1
ERS005775	5150_3#11	kpi	2	43	australia	2002	nosocomial	human	human_infection	unknown	0	0	0	0	0	0	0	0	0	0	0	0	0	0	0	0	0	0	0	0	0	0	0	0	0	0	0	0	0	0	0	0	0	0	0	0	0	0	0
ERS011990	5235_2#5	kpi	80	286	usa	2007	community	human	unknown	intestinal biopsy	0	0	0	0	0	0	0	0	0	0	0	0	0	0	0	0	0	0	0	0	0	0	0	0	0	0	0	0	0	0	0	0	0	0	0	0	1	1	1
ERS011790	5235_8#8	kpi	12	656	vietnam	2007	community	human	human_infection	respiratory	0	1	0	0	0	0	0	0	0	0	0	0	0	0	0	0	0	0	0	0	0	0	0	0	0	0	0	0	0	0	0	0	0	0	0	0	1	1	1
ERS011890	5197_8#1	kpi	150	515	laos	2005	community	human	human_invasive	sterile	0	0	0	0	0	0	1	1	1	1	1	1	1	1	0	0	0	0	0	0	0	0	0	0	0	0	0	0	0	0	0	0	0	0	0	0	1	1	1
ERS005763	5150_2#11	kpi	4	14	australia	2002	nosocomial	human	human_infection	urine	0	1	0	0	0	0	0	0	0	0	0	0	0	0	0	0	0	0	0	0	0	0	0	0	0	0	0	0	0	0	0	0	0	0	0	0	1	1	1
ERS005762	5150_2#10	kpi	4	14	australia	2002	community	human	human_infection	respiratory	0	1	0	0	0	0	0	0	0	0	0	0	0	0	0	0	0	0	0	0	0	0	0	0	0	0	0	0	0	0	0	0	0	0	0	0	1	1	1
ERS005781	5150_5#5	kpi	19	184	australia	2002	community	human	human_infection	urine	0	0	0	0	0	0	0	0	0	0	0	0	0	0	0	0	0	0	0	0	0	0	0	0	0	0	0	0	0	0	0	0	0	0	0	0	1	1	1
ERS005783	5150_5#7	kpi	110	slv-1402	australia	2002	nosocomial	human	human_infection	urine	0	0	0	0	0	0	0	0	0	0	0	0	0	0	0	0	0	0	0	0	0	0	0	0	0	0	0	0	0	0	0	0	0	0	0	0	0	0	0
ERS011830	5193_3#1	kpii	unknown	334	vietnam	2005	nosocomial	human	unknown	intestinal	0	0	0	0	0	0	0	0	0	0	0	0	0	0	0	0	0	0	0	0	0	0	0	0	0	0	0	0	0	0	0	0	0	0	0	0	1	1	0
ERS005777	5150_5#1	kpi	46	1059	australia	2002	nosocomial	human	human_invasive	sterile	0	0	0	0	0	0	0	0	0	0	0	0	0	0	0	0	0	0	0	0	0	0	0	0	0	0	0	0	0	0	0	0	0	0	0	0	0	0	0
ERS005771	5150_3#8	kpiii	unknown	695	australia	2002	nosocomial	human	unknown	urine	0	0	0	0	0	0	0	0	0	0	0	0	0	0	0	0	0	0	0	0	0	0	0	0	0	0	0	0	0	0	0	0	0	0	0	0	1	1	1
ERS005773	5150_3#9	kpi	60	dlv-1007	australia	2002	nosocomial	human	human_infection	urine	0	0	0	0	0	0	0	0	0	0	0	0	0	0	0	0	0	0	0	0	0	0	0	0	0	0	0	0	0	0	0	0	0	0	0	0	0	0	0
ERS005770	5150_3#6	kpi	139	751	australia	2002	community	human	human_infection	urine	0	0	0	0	0	0	0	0	0	0	0	0	0	0	0	0	0	0	0	0	0	0	0	0	0	0	0	0	0	0	0	0	0	0	0	0	0	0	0
ERS005785	5150_5#9	kpi	56	200	australia	2002	community	human	human_infection	urine	0	0	0	0	0	0	0	0	0	0	0	0	0	0	0	0	0	0	0	0	0	0	0	0	0	0	0	0	0	0	0	0	0	0	0	0	0	0	0
ERS005765	5150_3#1	kpi	10	23	australia	2002	community	human	human_infection	unknown	1	1	1	1	1	1	1	1	1	1	1	1	1	1	0	0	0	1	1	1	1	1	0	1	0	1	1	1	1	1	1	1	1	1	1	1	1	1	1
ERS005760	5150_2#8	kpi	9	20	australia	2002	community	human	human_infection	urine	0	1	0	0	0	0	0	0	0	0	0	0	0	0	0	0	0	0	0	0	0	0	0	0	0	0	0	0	0	0	0	0	0	0	0	0	1	1	1
ERS005759	5150_2#7	kpi	65	290	australia	2002	community	human	human_infection	urine	0	0	0	0	0	0	0	0	0	0	0	0	0	0	0	0	0	0	0	0	0	0	0	0	0	0	0	0	0	0	0	0	0	0	0	0	0	0	0
ERS005757	5150_2#5	kpi	140	611	australia	2001	community	human	human_infection	respiratory	0	1	0	0	0	0	0	0	0	0	0	0	0	0	0	0	0	0	0	0	0	0	0	0	0	0	0	0	0	0	0	0	0	0	0	0	0	0	0
ERS005755	5150_2#4	kpi	9	20	australia	2002	nosocomial	human	human_infection	urine	0	0	0	0	0	0	0	0	0	0	0	0	0	0	0	0	0	0	0	0	0	0	0	0	0	0	0	0	0	0	0	0	0	0	0	0	0	0	0
ERS005756	5150_2#3	kpi	90	292	australia	2002	nosocomial	human	human_infection	respiratory	0	0	0	0	0	0	0	0	0	0	0	0	0	0	0	0	0	0	0	0	0	0	0	0	0	0	0	0	0	0	0	0	0	0	0	0	0	0	0
ERS011792	5235_8#10	kpiii	unknown	197	vietnam	2008	community	human	unknown	sterile	0	0	0	0	0	0	0	0	0	0	0	0	0	0	0	0	0	0	0	0	0	0	0	0	0	0	0	0	0	0	0	0	0	0	0	0	0	0	0
ERS005752	5150_2#1	kpii	unknown	369	australia	2001	community	human	unknown	urine	0	0	0	0	0	0	0	0	0	0	0	0	0	0	0	0	0	0	0	0	0	0	0	0	0	0	0	0	0	0	0	0	0	0	0	0	1	1	1
ERS011813	5193_2#8	kpi	144	42	vietnam	2004	nosocomial	human	human_carriage	respiratory	0	0	0	0	0	0	0	0	0	0	0	0	0	0	0	0	0	0	0	0	0	0	0	0	0	0	0	0	0	0	0	0	0	0	0	0	1	1	1
ERS011814	5193_2#9	kpi	16	416	vietnam	2004	nosocomial	human	human_carriage	respiratory	0	0	0	0	0	0	0	0	0	0	0	0	0	0	0	0	0	0	0	0	0	0	0	0	0	0	0	0	0	0	0	0	0	0	0	0	1	1	1
ERS012011	5235_5#2	kpi	39	592	vietnam	2009	community	human	human_invasive	sterile	1	0	1	0	1	1	0	0	0	0	0	0	0	0	0	0	0	1	0	0	0	0	0	0	0	0	0	0	0	0	0	0	0	0	0	0	1	1	1
ERS011797	5193_1#4	kpi	10	23	vietnam	2007	community	human	human_invasive	sterile	1	1	1	1	1	1	1	1	1	1	1	1	1	1	0	0	0	1	1	1	1	1	0	1	0	1	1	1	1	1	1	1	1	1	0	1	1	1	1
ERS011834	5193_3#5	kpi	17	48	vietnam	2005	nosocomial	human	human_carriage	intestinal	0	1	0	0	0	0	0	0	0	0	0	0	0	0	0	0	0	0	0	0	0	0	0	0	0	0	0	0	0	0	0	0	0	0	0	0	1	1	1
ERS011833	5193_3#4	kpi	57	34	vietnam	2005	nosocomial	human	human_carriage	respiratory	0	0	0	0	0	0	0	0	0	0	0	0	0	0	0	0	0	0	0	0	0	0	0	0	0	0	0	0	0	0	0	0	0	0	0	0	1	1	1
ERS011836	5193_3#7	kpi	137	762	vietnam	2005	nosocomial	human	human_carriage	respiratory	0	0	0	0	0	0	0	0	0	0	0	0	0	0	0	0	0	0	0	0	0	0	0	0	0	0	0	0	0	0	0	0	0	0	0	0	1	1	1
ERS011835	5193_3#6	kpi	12	1	vietnam	2005	nosocomial	human	human_carriage	respiratory	0	0	0	0	0	0	0	0	0	0	0	0	0	0	0	0	0	0	0	0	0	0	0	0	0	0	0	0	0	0	0	0	0	0	0	0	1	1	1
ERS011838	5193_3#9	kpi	71	763	vietnam	2005	community	human	human_carriage	intestinal	0	0	0	0	0	0	0	0	0	0	0	0	0	0	0	0	0	0	0	0	0	0	0	0	0	0	0	0	0	0	0	0	0	0	0	0	0	0	0
ERS011837	5193_3#8	kpi	18	147	vietnam	2005	nosocomial	human	human_carriage	intestinal	0	0	0	0	0	0	0	0	0	0	0	0	0	0	0	0	0	0	0	0	0	0	0	0	0	0	0	0	0	0	0	0	0	0	0	0	0	0	0
ERS011807	5193_2#2	kpi	6	11	vietnam	2007	nosocomial	human	human_infection	respiratory	0	1	0	0	0	0	0	0	0	0	0	0	0	0	0	0	0	0	0	0	0	0	0	0	0	0	0	0	0	0	0	0	0	0	0	0	1	1	1
ERS011808	5193_2#3	kpii	unknown	757	vietnam	2007	nosocomial	human	unknown	respiratory	0	0	0	0	0	0	0	0	0	0	0	0	0	0	0	0	0	0	0	0	0	0	0	0	0	0	0	0	0	0	0	0	0	0	0	0	0	0	0
ERS011809	5193_2#4	kpii	unknown	758	vietnam	2009	nosocomial	human	unknown	respiratory	0	0	0	0	0	0	0	0	0	0	0	0	0	0	0	0	0	0	0	0	0	0	0	0	0	0	0	0	0	0	0	0	0	0	0	0	1	1	1
ERS011853	5193_5#12	kpi	7	36	vietnam	2006	community	human	human_carriage	intestinal	0	0	0	0	0	0	0	0	0	0	0	0	0	0	0	0	0	0	0	0	0	0	0	0	0	0	0	0	0	0	0	0	0	0	0	0	0	0	0
ERS011852	5193_5#11	kpi	44	327	vietnam	2006	community	human	human_carriage	intestinal	0	0	0	0	0	0	0	0	0	0	0	0	0	0	0	0	0	0	0	0	0	0	0	0	0	0	0	0	0	0	0	0	0	0	0	0	1	1	1
ERS011851	5193_5#10	kpi	36	764	vietnam	2006	community	human	human_carriage	intestinal	0	0	0	0	0	0	0	0	0	0	0	0	0	0	0	0	0	0	0	0	0	0	0	0	0	0	0	0	0	0	0	0	0	0	0	0	0	0	0
ERS011805	5193_1#12	kpi	9	20	vietnam	2003	nosocomial	human	human_infection	respiratory	0	0	0	0	0	0	0	0	0	0	0	0	0	0	0	0	0	0	0	0	0	0	0	0	0	0	0	0	0	0	0	0	0	0	0	0	0	0	0
ERS011804	5193_1#11	kpi	8	231	vietnam	2008	community	human	human_invasive	sterile	0	1	0	0	0	0	0	0	0	0	0	0	0	0	0	0	0	0	0	0	0	0	0	0	0	0	0	0	0	0	0	0	0	0	0	0	0	0	0
ERS011803	5193_1#10	kpiii	unknown	slv-344	vietnam	2008	community	human	unknown	sterile	0	0	0	0	0	0	0	0	0	0	0	0	0	0	0	0	0	0	0	0	0	0	0	0	0	0	0	0	0	0	0	0	0	0	0	0	0	0	0
ERS012008	5235_3#11	kpi	134	442	usa	2006	unknown	bovine	bovine_infection	sterile	0	0	0	0	0	0	0	0	0	0	0	0	0	0	0	0	0	0	0	0	0	0	0	0	0	0	0	0	0	0	0	0	0	0	0	0	1	1	1
ERS012009	5235_3#12	kpi	102	629	usa	2006	unknown	bovine	bovine_infection	sterile	0	0	0	0	0	0	0	0	0	0	0	0	0	0	0	0	0	0	0	0	0	0	0	0	0	0	0	0	0	0	0	0	0	0	0	0	1	1	1
ERS012034	5235_7#1	kpi	2	43	indonesia	2005	unknown	human	unknown	urine	0	0	0	0	0	0	0	0	0	0	0	0	0	0	0	0	0	0	0	0	0	0	0	0	0	0	0	0	0	0	0	0	0	0	0	0	0	0	0
ERS011910	5193_8#9	kpii	unknown	138	singapore	2005	nosocomial	human	unknown	urine	0	0	0	0	0	0	1	1	1	1	1	1	1	1	0	0	0	0	0	0	0	0	0	0	0	0	0	0	0	0	0	0	0	0	0	0	1	1	1
ERS011979	5235_1#6	kpi	55	255	usa	2007	community	human	human_infection	urine	0	0	0	0	0	0	0	0	0	0	0	0	0	0	0	0	0	0	0	0	0	0	0	0	0	0	0	0	0	0	0	0	0	0	0	0	1	1	1
ERS011821	5197_2#4	kpii	unknown	772	vietnam	2005	nosocomial	human	unknown	intestinal	0	0	0	0	0	0	1	1	1	1	1	1	1	1	0	0	0	0	0	0	0	0	0	0	0	0	0	0	0	0	0	0	0	0	0	0	1	1	1
ERS011822	5197_2#5	kpii	unknown	772	vietnam	2005	nosocomial	human	unknown	unknown	0	0	0	0	0	0	1	1	1	1	1	1	1	1	0	0	0	0	0	0	0	0	0	0	0	0	0	0	0	0	0	0	0	0	0	0	0	0	0
ERS011823	5197_2#6	kpi	92	1269	vietnam	2005	nosocomial	human	human_carriage	intestinal	0	0	0	0	0	0	0	0	0	0	0	0	0	0	0	0	0	0	0	0	0	0	0	0	0	0	0	0	0	0	0	0	0	0	0	0	0	0	0
ERS011825	5197_2#7	kpi	14	309	usa	2006	unknown	bovine	bovine_infection	sterile	0	0	0	0	0	0	0	0	0	0	0	0	0	0	0	0	0	0	0	0	0	0	0	0	0	0	0	0	0	0	0	0	0	0	0	0	1	1	1
ERS011818	5197_2#1	kpi	25	42	vietnam	2004	nosocomial	human	human_carriage	respiratory	0	0	0	0	0	0	0	0	0	0	0	0	0	0	0	0	0	0	0	0	0	0	0	0	0	0	0	0	0	0	0	0	0	0	0	0	1	1	1
ERS011819	5197_2#2	kpi	4	14	vietnam	2004	nosocomial	human	human_carriage	intestinal	0	0	0	0	0	0	0	0	0	0	0	0	0	0	0	0	0	0	0	0	0	0	0	0	0	0	0	0	0	0	0	0	0	0	0	0	1	1	1
ERS011820	5197_2#3	kpi	31	540	vietnam	2004	nosocomial	human	human_carriage	respiratory	0	0	0	0	0	0	0	0	0	0	0	0	0	0	0	0	0	0	0	0	0	0	0	0	0	0	0	0	0	0	0	0	0	0	0	0	1	1	1
ERS011824	5197_2#8	kpi	51	176	vietnam	2005	nosocomial	human	human_carriage	intestinal	0	1	0	0	0	0	0	0	0	0	0	0	0	0	0	0	0	0	0	0	0	0	0	0	0	0	0	0	0	0	0	0	0	0	0	0	1	1	1
ERS011826	5197_2#9	kpi	37	395	vietnam	2005	nosocomial	human	human_carriage	intestinal	0	0	0	0	0	0	0	0	0	0	0	0	0	0	0	0	0	0	0	0	0	0	0	0	0	0	0	0	0	0	0	0	0	0	0	0	1	1	1
ERS011999	5235_3#2	kpi	34	294	usa	2007	unknown	bovine	bovine_carriage	intestinal	0	0	0	0	0	0	0	0	0	0	0	0	0	0	0	0	0	0	0	0	0	0	0	0	0	0	0	0	0	0	0	0	0	0	0	0	0	0	0
ERS011920	5151_2#7	kpiii	unknown	204	usa	2006	unknown	bovine	bovine_carriage	intestinal	0	0	0	0	0	0	0	0	0	0	0	0	0	0	0	0	0	0	0	0	0	0	0	0	0	0	0	0	0	0	0	0	0	0	0	0	0	0	0
ERS011917	5151_2#4	kpi	10	23	singapore	2005	community	human	human_invasive	liver	1	1	1	1	1	1	1	1	1	1	1	1	1	1	0	0	0	1	1	1	1	1	0	1	1	1	1	1	1	1	1	1	1	1	1	1	1	1	1
ERS011998	5235_3#1	kpi	87	293	usa	2007	unknown	bovine	bovine_carriage	intestinal	0	0	0	0	0	0	0	0	0	0	0	0	0	0	1	1	0	0	0	0	0	0	0	0	0	0	0	0	0	0	0	0	0	0	0	0	0	0	0
ERS012003	5235_3#6	kpi	81	215	usa	2006	community	human	human_infection	urine	0	0	0	0	0	0	0	0	0	0	0	0	0	0	0	0	0	0	0	0	0	0	0	0	0	0	0	0	0	0	0	0	0	0	0	0	1	1	1
ERS012004	5235_3#7	kpi	63	298	usa	2007	unknown	bovine	bovine_carriage	intestinal	0	0	0	0	0	0	0	0	0	0	0	0	0	0	0	0	0	0	0	0	0	0	0	0	0	0	0	0	0	0	0	0	0	0	0	0	0	0	0
ERS012001	5235_3#4	kpi	111	295	usa	2007	unknown	bovine	bovine_carriage	intestinal	0	0	0	0	0	0	1	1	1	1	1	1	1	1	0	0	0	0	0	0	0	0	0	0	0	0	0	0	0	0	0	0	0	0	0	0	0	0	0
ERS012002	5235_3#5	kpi	116	239	usa	2006	community	human	human_invasive	sterile	0	0	0	0	0	0	0	0	0	0	0	0	0	0	0	0	0	0	0	0	0	0	0	0	0	0	0	0	0	0	0	0	0	0	0	0	0	0	0
ERS012005	5235_3#8	kpi	143	188	usa	2006	community	human	human_invasive	sterile	0	0	0	0	0	0	0	0	0	0	0	0	0	0	0	0	0	0	0	0	0	0	0	0	0	0	0	0	0	0	0	0	0	0	0	0	1	1	1
ERS012006	5235_3#9	kpi	141	241	usa	2006	community	human	human_invasive	sterile	0	0	0	0	0	0	0	0	0	0	0	0	0	0	1	1	0	0	0	0	0	0	0	0	0	0	0	0	0	0	0	0	0	0	0	0	0	0	0
ERS011911	5193_8#10	kpi	6	11	singapore	2005	nosocomial	human	human_infection	urine	0	1	0	0	0	0	0	0	0	0	0	0	0	0	0	0	0	0	0	0	0	0	0	0	0	0	0	0	0	0	0	0	0	0	0	0	1	1	1
ERS011912	5193_8#11	kpi	5	65	singapore	2001	community	human	human_invasive	unknown	1	1	1	1	1	1	0	0	0	0	0	0	0	0	1	1	0	1	1	1	1	1	0	1	1	1	1	1	1	1	1	1	1	1	1	1	1	1	1
ERS011827	5197_2#10	kpi	128	399	vietnam	2005	nosocomial	human	human_carriage	intestinal	0	0	0	0	0	0	0	0	0	0	0	0	0	0	0	0	0	0	0	0	0	0	0	0	0	0	0	0	0	0	0	0	0	0	0	0	1	1	1
ERS011828	5197_2#11	kpi	9	17	vietnam	2005	nosocomial	human	human_carriage	respiratory	0	0	0	0	0	0	0	0	0	0	0	0	0	0	0	0	0	0	0	0	0	0	0	0	0	0	0	0	0	0	0	0	0	0	0	0	1	1	1
ERS011988	5235_2#3	kpi	124	281	usa	2007	community	human	human_carriage	intestinal biopsy	0	0	0	0	0	0	0	0	0	0	0	0	0	0	0	0	0	0	0	0	0	0	0	0	0	0	0	0	0	0	0	0	0	0	0	0	1	1	1
ERS011931	5151_3#6	kpi	76	224	usa	2005	unknown	bovine	bovine_carriage	intestinal	0	0	0	0	0	0	0	0	0	0	0	0	0	0	0	0	0	0	0	0	0	0	0	0	0	0	0	0	0	0	0	0	0	0	0	0	0	0	0
ERS011930	5151_3#5	kpi	129	187	usa	2005	unknown	bovine	bovine_carriage	intestinal	0	0	0	0	0	0	1	1	1	1	1	1	1	1	0	0	0	0	0	0	0	0	0	0	0	0	0	0	0	0	0	0	0	0	0	0	0	0	0
ERS011992	5235_2#7	kpi	103	211	usa	2005	unknown	environmental	unknown	environment	0	0	0	0	0	0	0	0	0	0	0	0	0	0	0	0	0	0	0	0	0	0	0	0	0	0	0	0	0	0	0	0	0	0	0	0	1	1	1
ERS011991	5235_2#6	kpi	147	223	usa	2005	unknown	bovine	bovine_carriage	intestinal	0	0	0	0	0	0	0	0	0	0	0	0	0	0	0	0	0	0	0	0	0	0	0	0	0	0	0	0	0	0	0	0	0	0	0	0	0	0	0
ERS011926	5151_3#1	kpiii	unknown	205	usa	2006	unknown	bovine	bovine_carriage	intestinal	0	0	0	0	0	0	0	0	0	0	0	0	0	0	0	0	0	0	0	0	0	0	0	0	0	0	0	0	0	0	0	0	0	0	0	0	0	0	0
ERS011989	5235_2#4	kpii	unknown	283	usa	2007	community	human	unknown	intestinal biopsy	0	0	0	0	0	0	0	0	0	0	0	0	0	0	0	0	0	0	0	0	0	0	0	0	0	0	0	0	0	0	0	0	0	0	0	0	1	1	1
ERS011993	5235_2#8	kpi	75	289	usa	2007	unknown	bovine	bovine_carriage	intestinal	0	0	0	0	0	0	0	0	0	0	0	0	0	0	0	0	0	0	0	0	0	0	0	0	0	0	0	0	0	0	0	0	0	0	0	0	0	0	0
ERS011977	5235_1#4	kpiii	unknown	253	usa	2007	community	human	human_infection	urine	0	0	0	0	0	0	0	0	0	0	0	0	0	0	0	0	0	0	0	0	0	0	0	0	0	0	0	0	0	0	0	0	0	0	0	0	1	1	1
ERS011884	5193_7#7	kpi	r	222	usa	2006	unknown	bovine	bovine_carriage	intestinal	0	0	0	0	0	0	0	0	0	0	0	0	0	0	0	0	0	0	0	0	0	0	0	0	0	0	0	0	0	0	0	0	0	0	0	0	0	0	0
ERS011883	5193_7#6	kpi	15	35	laos	2002	community	human	human_invasive	sterile	1	1	0	1	0	1	0	0	0	0	0	0	0	0	0	0	0	0	0	0	0	0	0	0	0	0	0	0	0	0	0	0	0	0	0	0	0	0	0
ERS011971	5299_1#10	kpi	131	189	usa	2007	community	human	human_infection	urine	0	0	0	0	0	0	0	0	0	0	0	0	0	0	0	0	0	0	0	0	0	0	0	0	0	0	0	0	0	0	0	0	0	0	0	0	1	1	1
ERS011972	5299_1#11	kpi	108	249	usa	2007	community	human	human_infection	urine	0	0	0	0	0	0	0	0	0	0	0	0	0	0	1	1	0	0	0	0	0	0	0	0	0	0	0	0	0	0	0	0	0	0	0	0	0	0	0
ERS011975	5235_1#2	kpi	1	45	usa	2007	community	human	human_infection	urine	0	1	0	0	0	0	0	0	0	0	0	0	0	0	0	0	0	0	0	0	0	0	0	0	0	0	0	0	0	0	0	0	0	0	0	0	0	0	0
ERS011976	5235_1#3	kpi	157	252	usa	2007	community	human	human_infection	urine	0	0	0	0	0	0	0	0	0	0	0	0	0	0	0	0	0	0	0	0	0	0	0	0	0	0	0	0	0	0	0	0	0	0	0	0	0	0	0
ERS011857	5193_6#4	kpi	7	36	vietnam	2006	community	human	human_carriage	intestinal	0	1	0	0	0	0	0	0	0	0	0	0	0	0	0	0	0	0	0	0	0	0	0	0	0	0	0	0	0	0	0	0	0	0	0	0	0	0	0
ERS012040	5235_7#7	kpi	42	242	usa	2006	unknown	bovine	bovine_infection	sterile	0	0	0	0	0	0	0	0	0	0	0	0	0	0	0	0	0	0	0	0	0	0	0	0	0	0	0	0	0	0	0	0	0	0	0	0	1	1	1
ERS012037	5235_7#4	kpi	35	495	indonesia	2005	unknown	human	human_invasive	sterile	0	0	0	0	0	0	0	0	0	0	0	0	0	0	0	0	0	0	0	0	0	0	0	0	0	0	0	0	0	0	0	0	0	0	0	0	1	1	1
ERS011860	5193_6#7	kpi	33	105	usa	2006	unknown	bovine	bovine_infection	sterile	0	1	0	0	0	0	0	0	0	0	0	0	0	0	0	0	0	0	0	0	0	0	0	0	0	0	0	0	0	0	0	0	0	0	0	0	1	1	1
ERS011886	5193_7#9	kpi	70	1190	laos	2003	nosocomial	human	human_invasive	sterile	0	0	0	0	0	0	0	0	0	0	0	0	0	0	0	0	0	0	0	0	0	0	0	0	0	0	0	0	0	0	0	0	0	0	0	0	0	0	0
ERS011982	5235_1#9	kpi	115	276	usa	2007	community	human	unknown	intestinal biopsy	0	0	0	0	0	0	0	0	0	0	0	0	0	0	0	0	0	0	0	0	0	0	0	0	0	0	0	0	0	0	0	0	0	0	0	0	0	0	0
ERS011855	5193_6#2	kpi	156	771	vietnam	2006	community	human	human_carriage	intestinal	0	0	0	0	0	0	0	0	0	0	0	0	0	0	0	0	0	0	0	0	0	0	0	0	0	0	0	0	0	0	0	0	0	0	0	0	1	1	1
ERS011856	5193_6#3	kpi	27	111	vietnam	2006	community	human	human_carriage	intestinal	0	0	0	0	0	0	0	0	0	0	0	0	0	0	0	0	0	0	0	0	0	0	0	0	0	0	0	0	0	0	0	0	0	0	0	0	1	1	1
ERS005748	5150_1#8	kpiii	unknown	746	australia	2001	nosocomial	human	unknown	sterile	0	0	0	0	0	0	0	0	0	0	0	0	0	0	0	0	0	0	0	0	0	0	0	0	0	0	0	0	0	0	0	0	0	0	0	0	0	0	0
ERS011960	5151_6#11	kpi	32	221	usa	2005	unknown	environmental	unknown	environment	0	0	0	0	0	0	0	0	0	0	0	0	0	0	0	0	0	0	0	0	0	0	0	0	0	0	0	0	0	0	0	0	0	0	0	0	0	0	0
ERS011901	5197_8#12	kpi	39	592	laos	2009	community	human	human_invasive	sterile	1	0	0	1	1	1	0	0	0	0	0	0	0	0	0	0	0	1	0	0	0	0	0	0	0	0	0	0	0	0	0	0	0	0	0	0	1	1	1
ERS011798	5193_1#5	kpi	8	231	vietnam	2009	community	human	human_invasive	sterile	0	1	0	0	0	0	0	0	0	0	0	0	0	0	0	0	0	0	0	0	0	0	0	0	0	0	0	0	0	0	0	0	0	0	0	0	0	0	0
ERS012030	5235_6#9	kpi	83	660	vietnam	2009	community	human	human_invasive	sterile	1	1	1	0	1	1	0	0	0	0	0	0	0	0	0	0	0	1	0	0	0	0	0	0	0	0	0	0	0	0	0	0	0	0	0	0	1	1	1
ERS012029	5235_6#8	kpi	10	23	vietnam	2008	community	human	human_invasive	sterile	1	1	1	0	1	1	1	1	1	1	1	1	1	1	0	0	0	1	1	1	1	1	0	1	1	1	1	1	1	1	1	1	1	1	1	1	1	1	1
ERS012028	5235_6#7	kpi	45	190	usa	2006	unknown	bovine	bovine_infection	sterile	0	0	0	0	0	0	0	0	0	0	0	0	0	0	0	0	0	0	0	0	0	0	0	0	0	0	0	0	0	0	0	0	0	0	0	0	0	1	0
ERS012027	5235_6#6	kpi	5	65	vietnam	2009	community	human	human_invasive	sterile	1	1	1	0	1	1	0	0	0	0	0	0	0	0	1	1	0	1	1	1	1	1	1	1	0	1	1	1	1	1	1	1	1	1	1	1	1	1	1
ERS012026	5235_6#5	kpi	5	65	vietnam	2008	nosocomial	human	unknown	urine	1	0	0	0	1	1	0	0	0	0	0	0	0	0	1	1	0	1	1	1	0	1	0	1	0	1	1	1	1	1	1	1	1	1	1	1	1	1	1
ERS012024	5235_6#3	kpi	13	25	vietnam	2009	community	human	human_invasive	sterile	0	1	0	0	0	0	0	0	0	0	0	0	0	0	0	0	0	1	0	0	0	0	0	0	0	0	0	0	0	0	0	0	0	0	0	0	0	0	0
ERS012023	5235_6#2	kpi	18	147	vietnam	2009	nosocomial	human	human_infection	respiratory	0	0	0	0	0	0	0	0	0	0	0	0	0	0	0	0	0	0	0	0	0	0	0	0	0	0	0	0	0	0	0	0	0	0	0	0	0	0	0
ERS011997	5235_2#12	kpi	109	212	usa	2005	unknown	environmental	unknown	environment	0	0	0	0	0	0	0	0	0	0	0	0	0	0	0	0	0	0	0	0	0	0	0	0	0	0	0	0	0	0	0	0	0	0	0	0	0	0	0
ERS011873	5197_7#8	kpi	10	23	laos	2009	unknown	human	human_infection	sterile	1	1	1	1	1	1	1	1	1	1	1	1	1	1	0	0	0	0	0	0	0	0	0	0	0	0	0	0	0	0	0	0	0	0	0	0	1	1	1
ERS011996	5235_2#11	kpi	72	230	usa	2005	unknown	environmental	unknown	environment	0	0	0	0	0	0	0	0	0	0	0	0	0	0	0	0	0	0	0	0	0	0	0	0	0	0	0	0	0	0	0	0	0	0	0	0	0	0	0
ERS011791	5235_8#9	kpi	61	499	vietnam	2009	community	human	unknown	urine	0	1	0	0	0	0	0	0	0	0	0	0	0	0	0	0	0	0	0	0	0	0	0	0	0	0	0	0	0	0	0	0	0	0	0	0	1	1	1
ERS011866	5197_7#1	kpi	15	35	laos	2006	unknown	human	human_invasive	intestinal	0	0	0	0	0	0	0	0	0	0	0	0	0	0	1	1	0	0	0	0	0	0	0	0	0	0	0	0	0	0	0	0	0	0	0	0	0	0	0
ERS011868	5197_7#3	kpi	10	23	laos	2008	unknown	human	human_invasive	unknown	1	1	1	1	1	1	1	1	1	1	1	1	1	1	0	0	0	1	1	1	1	1	0	1	1	1	1	1	1	1	1	1	1	1	1	1	1	1	1
ERS011867	5197_7#2	kpi	122	791	laos	2007	unknown	human	human_invasive	respiratory	0	1	0	0	0	0	0	0	0	0	0	0	0	0	1	1	0	0	0	0	0	0	0	0	0	0	0	0	0	0	0	0	0	0	0	0	0	0	0
ERS011870	5197_7#5	kpiii	unknown	748	laos	2009	unknown	human	human_invasive	sterile	0	0	0	0	0	0	0	0	0	0	0	0	0	0	0	0	0	0	0	0	0	0	0	0	0	0	0	0	0	0	0	0	0	0	0	0	0	0	0
ERS011872	5197_7#7	kpi	22	177	usa	2006	unknown	bovine	bovine_carriage	intestinal	0	0	0	0	0	0	0	0	0	0	0	0	0	0	0	0	0	0	0	0	0	0	0	0	0	0	0	0	0	0	0	0	0	0	0	0	0	0	0
ERS011871	5197_7#6	kpi	24	133	laos	2009	unknown	human	human_invasive	respiratory	0	0	0	0	0	0	0	0	0	0	0	0	0	0	0	0	0	0	0	0	0	0	0	0	0	0	0	0	0	0	0	0	0	0	0	0	0	0	0
ERS011957	5151_6#8	kpi	152	199	usa	2005	unknown	bovine	bovine_carriage	intestinal	0	0	0	0	0	0	0	0	0	0	0	0	0	0	0	0	0	0	0	0	0	0	0	0	0	0	0	0	0	0	0	0	0	0	0	0	1	1	0
ERS011958	5151_6#9	kpi	121	237	usa	2005	unknown	environmental	unknown	environment	0	0	0	0	0	0	0	0	0	0	0	0	0	0	0	0	0	0	0	0	0	0	0	0	0	0	0	0	0	0	0	0	0	0	0	0	0	0	0
ERS011951	5151_6#2	kpi	79	234	usa	2005	unknown	bovine	bovine_infection	sterile	0	0	0	0	0	0	0	0	0	0	0	0	0	0	0	0	0	0	0	0	0	0	0	0	0	0	0	0	0	0	0	0	0	0	0	0	1	1	1
ERS011952	5151_6#3	kpi	88	235	usa	2005	unknown	bovine	bovine_infection	sterile	0	0	0	0	0	0	0	0	0	0	0	0	0	0	0	0	0	0	0	0	0	0	0	0	0	0	0	0	0	0	0	0	0	0	0	0	1	1	1
ERS011950	5151_6#1	kpi	151	116	usa	2005	unknown	bovine	bovine_infection	sterile	0	0	0	0	0	0	1	1	1	1	1	1	1	1	0	0	0	0	0	0	0	0	0	0	0	0	0	0	0	0	0	0	0	0	0	0	0	0	0
ERS011955	5151_6#6	kpi	28	185	usa	2005	unknown	bovine	bovine_carriage	intestinal	0	0	0	0	0	0	0	0	0	0	0	0	0	0	0	0	0	0	0	0	0	0	0	0	0	0	0	0	0	0	0	0	0	0	0	0	1	1	0
ERS011896	5197_8#7	kpi	142	256	usa	2006	unknown	bovine	bovine_carriage	intestinal	0	0	0	0	0	0	0	0	0	0	0	0	0	0	0	0	0	0	0	0	0	0	0	0	0	0	0	0	0	0	0	0	0	0	0	0	0	0	0
ERS011953	5151_6#4	kpi	64	183	usa	2005	unknown	bovine	bovine_infection	sterile	0	0	0	0	0	0	0	0	0	0	0	0	0	0	0	0	0	0	0	0	0	0	0	0	0	0	0	0	0	0	0	0	0	0	0	0	1	1	1
ERS011954	5151_6#5	kpi	106	213	usa	2005	unknown	bovine	bovine_infection	sterile	0	0	0	0	0	0	0	0	0	0	0	0	0	0	0	0	0	0	0	0	0	0	0	0	0	0	0	0	0	0	0	0	0	0	0	0	1	1	1
ERS011840	5193_3#11	kpii	unknown	760	vietnam	2005	community	human	unknown	intestinal	0	0	0	0	0	0	0	0	0	0	0	0	0	0	0	0	0	0	0	0	0	0	0	0	0	0	0	0	0	0	0	0	0	0	0	0	1	1	1
ERS011839	5193_3#10	kpi	126	759	vietnam	2005	community	human	human_carriage	intestinal	0	0	0	0	0	0	0	0	0	0	0	0	0	0	0	0	0	0	0	0	0	0	0	0	0	0	0	0	0	0	0	0	0	0	0	0	1	1	1
ERS011841	5193_3#12	kpi	r	761	vietnam	2005	community	human	human_carriage	intestinal	0	0	0	0	0	0	0	0	0	0	0	0	0	0	0	0	0	0	0	0	0	0	0	0	0	0	0	0	0	0	0	0	0	0	0	0	0	0	0
ERS005778	5150_5#2	kpiii	unknown	dlv-363	australia	2002	community	human	unknown	sterile	0	0	0	0	0	0	0	0	0	0	0	0	0	0	0	0	0	0	0	0	0	0	0	0	0	0	0	0	0	0	0	0	0	0	0	0	0	0	0
ERS005779	5150_5#3	kpi	100	753	australia	2002	community	human	human_invasive	sterile	0	0	0	0	0	0	0	0	0	0	0	0	0	0	0	0	0	0	0	0	0	0	0	0	0	0	0	0	0	0	0	0	0	0	0	0	0	0	0
ERS011897	5197_8#8	kpi	4	15	laos	2008	nosocomial	human	human_invasive	sterile	0	0	0	0	0	0	0	0	0	0	0	0	0	0	0	0	0	0	0	0	0	0	0	0	0	0	0	0	0	0	0	0	0	0	0	0	0	0	0
ERS011921	5151_2#8	kpi	19	184	singapore	2008	community	human	human_invasive	sterile	0	0	0	0	0	0	0	0	0	0	0	0	0	0	0	0	0	0	0	0	0	0	0	0	0	0	0	0	0	0	0	0	0	0	0	0	1	1	1
ERS011942	5151_5#5	kpi	29	228	usa	2005	unknown	bovine	bovine_infection	sterile	0	0	0	0	0	0	0	0	0	0	0	0	0	0	0	0	0	0	0	0	0	0	0	0	0	0	0	0	0	0	0	0	0	0	0	0	1	0	1
ERS011941	5151_5#4	kpi	29	228	usa	2005	unknown	bovine	bovine_infection	sterile	0	0	0	0	0	0	0	0	0	0	0	0	0	0	0	0	0	0	0	0	0	0	0	0	0	0	0	0	0	0	0	0	0	0	0	0	1	0	1
ERS011944	5151_5#7	kpi	146	34	usa	2006	unknown	bovine	bovine_infection	sterile	0	0	0	0	0	0	0	0	0	0	0	0	0	0	0	0	0	0	0	0	0	0	0	0	0	0	0	0	0	0	0	0	0	0	0	0	0	0	0
ERS011943	5151_5#6	kpiii	unknown	185	usa	2006	unknown	bovine	bovine_infection	sterile	0	0	0	0	0	0	0	0	0	0	0	0	0	0	0	0	0	0	0	0	0	0	0	0	0	0	0	0	0	0	0	0	0	0	0	0	0	0	0
ERS011938	5151_5#1	kpi	15	35	usa	2005	unknown	bovine	bovine_infection	sterile	0	0	0	0	0	0	0	0	0	0	0	0	0	0	0	0	0	0	0	0	0	0	0	0	0	0	0	0	0	0	0	0	0	0	0	0	1	1	1
ERS011940	5151_5#3	kpi	78	227	usa	2005	unknown	bovine	bovine_infection	sterile	0	0	0	0	0	0	0	0	0	0	0	0	0	0	0	0	0	0	0	0	0	0	0	0	0	0	0	0	0	0	0	0	0	0	0	0	1	1	0
ERS011939	5151_5#2	kpi	107	181	usa	2005	unknown	bovine	bovine_infection	sterile	0	0	0	0	0	0	0	0	0	0	0	0	0	0	0	0	0	0	0	0	0	0	0	0	0	0	0	0	0	0	0	0	0	0	0	0	0	0	0
ERS011984	5235_1#11	kpi	105	278	usa	2007	community	human	human_carriage	intestinal biopsy	0	0	0	0	0	0	0	0	0	0	0	0	0	0	0	0	0	0	0	0	0	0	0	0	0	0	0	0	0	0	0	0	0	0	0	0	1	1	1
ERS011946	5151_5#9	kpiii	unknown	237	usa	2006	unknown	bovine	bovine_carriage	intestinal	0	0	0	0	0	0	0	0	0	0	0	0	0	0	0	0	0	0	0	0	0	0	0	0	0	0	0	0	0	0	0	0	0	0	0	0	0	0	0
ERS011945	5151_5#8	kpi	127	22	usa	2006	unknown	bovine	bovine_infection	sterile	0	0	0	0	0	0	0	0	0	0	0	0	0	0	0	0	0	0	0	0	0	0	0	0	0	0	0	0	0	0	0	0	0	0	0	0	0	0	0
ERS011959	5151_6#10	kpi	32	221	usa	2005	unknown	environmental	unknown	environment	0	0	0	0	0	0	0	0	0	0	0	0	0	0	0	0	0	0	0	0	0	0	0	0	0	0	0	0	0	0	0	0	0	0	0	0	0	0	0
ERS011919	5151_2#6	kpi	94	359	singapore	2004	nosocomial	human	human_infection	urine	0	0	0	0	0	0	0	0	0	0	0	0	0	0	0	0	0	0	0	0	0	0	0	0	0	0	0	0	0	0	0	0	0	0	0	0	1	1	0
ERS011961	5151_6#12	kpiii	unknown	214	usa	2005	unknown	bovine	bovine_infection	sterile	0	0	0	0	0	0	0	0	0	0	0	0	0	0	0	0	0	0	0	0	0	0	0	0	0	0	0	0	0	0	0	0	0	0	0	0	0	0	0
ERS012041	5235_7#8	kpi	7	36	indonesia	2005	unknown	human	human_invasive	sterile	1	1	1	0	1	1	0	0	0	0	0	0	0	0	0	0	1	1	1	1	1	1	0	1	1	1	1	1	1	1	1	1	1	1	1	1	1	1	1
ERS005767	5150_3#3	kpi	2	43	australia	2002	nosocomial	human	human_infection	respiratory	0	0	0	0	0	0	0	0	0	0	0	0	0	0	0	0	0	0	0	0	0	0	0	0	0	0	0	0	0	0	0	0	0	0	0	0	0	0	0
ERS011891	5197_8#2	kpi	20	17	laos	2005	community	human	human_invasive	sterile	0	1	0	0	0	0	0	0	0	0	0	0	0	0	0	0	0	0	0	0	0	0	0	0	0	0	0	0	0	0	0	0	0	0	0	0	1	1	1
ERS011918	5151_2#5	kpi	17	48	singapore	2004	nosocomial	human	human_invasive	sterile	0	1	0	0	0	0	0	0	0	0	0	0	0	0	0	0	0	0	0	0	0	0	0	0	0	0	0	0	0	0	0	0	0	0	0	0	1	1	1
ERS011865	5193_6#12	kpi	5	65	usa	2008	unknown	sea mammal	unknown	sterile	1	1	1	1	1	1	0	0	0	0	0	0	0	0	0	0	0	1	0	0	0	0	0	0	0	0	0	0	0	0	0	0	0	0	0	0	1	1	0
ERS011863	5193_6#10	kpi	73	769	usa	2008	unknown	human	human_invasive	liver	1	1	1	1	0	1	0	0	0	0	0	0	0	0	0	0	0	1	1	1	1	1	0	1	0	1	1	1	1	1	1	1	1	1	1	1	0	0	0
ERS011892	5197_8#3	kpii	unknown	close to 489	laos	2006	community	human	unknown	sterile	0	0	0	0	0	0	0	0	0	0	0	0	0	0	0	0	0	0	0	0	0	0	0	0	0	0	0	0	0	0	0	0	0	0	0	0	0	0	0
ERS011915	5151_2#2	kpi	10	23	singapore	2003	community	human	human_invasive	unknown	1	1	1	1	1	1	1	1	1	1	1	1	1	1	0	0	0	1	1	1	1	1	0	1	0	1	1	1	1	1	1	1	1	1	1	0	1	1	1
ERS011801	5193_1#8	kpi	10	23	vietnam	2009	community	human	human_invasive	sterile	1	1	1	1	1	1	1	1	1	1	1	1	1	1	0	0	0	0	1	1	1	1	1	1	0	1	1	1	1	1	1	1	1	1	1	1	1	1	1
ERS011916	5151_2#3	kpi	69	828	singapore	2004	community	human	human_infection	respiratory	1	1	1	1	1	1	0	0	0	0	0	0	0	0	0	0	0	1	0	0	0	0	0	0	0	0	0	0	0	0	0	0	0	0	0	0	1	1	1
ERS012020	5235_5#11	kpi	3	777	vietnam	2009	community	human	human_infection	respiratory	0	0	0	0	0	0	0	0	0	0	0	0	0	0	0	0	0	0	0	0	0	0	0	0	0	0	0	0	0	0	0	0	0	0	0	0	1	1	1
ERS012036	5235_7#3	kpi	35	495	indonesia	2005	unknown	human	unknown	urine	0	0	0	0	0	0	0	0	0	0	0	0	0	0	0	0	0	0	0	0	0	0	0	0	0	0	0	0	0	0	0	0	0	0	0	0	1	1	1
ERS011895	5197_8#6	kpi	17	48	laos	2007	community	human	human_invasive	sterile	0	1	0	0	0	0	0	0	0	0	0	0	0	0	0	0	0	0	0	0	0	0	0	0	0	0	0	0	0	0	0	0	0	0	0	0	1	1	1
ERS011914	5151_2#1	kpi	10	23	singapore	2002	community	human	human_invasive	liver	1	1	1	1	1	1	1	1	1	1	1	1	1	1	0	0	0	1	1	1	1	1	0	1	0	1	1	1	1	1	1	1	1	1	1	1	1	1	1
ERS011956	5151_6#7	kpi	29	228	usa	2005	unknown	bovine	bovine_carriage	intestinal	0	0	0	0	0	0	0	0	0	0	0	0	0	0	0	0	0	0	0	0	0	0	0	0	0	0	0	0	0	0	0	0	0	0	0	0	1	1	1
ERS011893	5197_8#4	kpi	62	70	laos	2006	nosocomial	human	human_invasive	sterile	0	0	0	0	0	0	0	0	0	0	0	0	0	0	0	0	0	0	0	0	0	0	0	0	0	0	0	0	0	0	0	0	0	0	0	0	1	1	1
ERS011817	5193_2#12	kpi	40	756	vietnam	2004	nosocomial	human	human_carriage	intestinal	0	0	0	0	0	0	0	0	0	0	0	0	0	0	0	0	0	0	0	0	0	0	0	0	0	0	0	0	0	0	0	0	0	0	0	0	1	1	1
ERS011815	5193_2#10	kpii	unknown	755	vietnam	2004	nosocomial	human	unknown	intestinal	0	0	0	0	0	0	1	1	1	1	1	1	1	1	0	0	0	0	0	0	0	0	0	0	0	0	0	0	0	0	0	0	0	0	0	0	0	0	0
ERS011816	5193_2#11	kpi	16	416	vietnam	2004	nosocomial	human	human_carriage	respiratory	0	0	0	0	0	0	0	0	0	0	0	0	0	0	0	0	0	0	0	0	0	0	0	0	0	0	0	0	0	0	0	0	0	0	0	0	1	1	1
ERS011887	5193_7#10	kpii	unknown	745	laos	2003	nosocomial	human	unknown	sterile	0	0	0	0	0	0	1	1	1	1	1	1	1	1	0	0	0	0	0	0	0	0	0	0	0	0	0	0	0	0	0	0	0	0	0	0	1	1	0
ERS011829	5197_2#12	kpii	unknown	758	vietnam	2005	nosocomial	human	unknown	intestinal	0	0	0	0	0	0	0	0	0	0	0	0	0	0	0	0	0	0	0	0	0	0	0	0	0	0	0	0	0	0	0	0	0	0	0	0	1	1	1
ERS012046	5299_7#1	kpi	148	780	indonesia	2005	unknown	human	human_invasive	sterile	0	0	0	0	0	0	0	0	0	0	0	0	0	0	0	0	0	0	0	0	0	0	0	0	0	0	0	0	0	0	0	0	0	0	0	0	0	0	0
ERS011850	5193_5#9	kpi	93	76	vietnam	2006	community	human	human_carriage	intestinal	0	0	0	0	0	0	0	0	0	0	0	0	0	0	0	0	0	0	0	0	0	0	0	0	0	0	0	0	0	0	0	0	0	0	0	0	1	1	1
ERS011849	5193_5#8	kpi	155	768	vietnam	2006	community	human	human_carriage	intestinal	0	0	0	0	0	0	0	0	0	0	0	0	0	0	0	0	0	0	0	0	0	0	0	0	0	0	0	0	0	0	0	0	0	0	0	0	1	1	1
ERS011923	5151_2#10	kpi	24	133	singapore	2008	nosocomial	human	human_infection	urine	0	0	0	0	0	0	0	0	0	0	0	0	0	0	0	0	0	0	0	0	0	0	0	0	0	0	0	0	0	0	0	0	0	0	0	0	1	1	1
ERS011924	5151_2#11	kpi	130	245	usa	2006	unknown	bovine	bovine_carriage	intestinal	0	0	0	0	0	0	0	0	0	0	0	0	0	0	0	0	0	0	0	0	0	0	0	0	0	0	0	0	0	0	0	0	0	0	0	0	0	0	0
ERS011925	5151_2#12	kpiii	unknown	197	usa	2006	unknown	bovine	bovine_carriage	intestinal	0	0	0	0	0	0	0	0	0	0	0	0	0	0	0	0	0	0	0	0	0	0	0	0	0	0	0	0	0	0	0	0	0	0	0	0	0	0	0
ERS011843	5193_5#2	kpi	125	765	vietnam	2007	community	human	human_carriage	intestinal	0	0	0	0	0	0	1	0	0	0	1	1	1	1	0	0	0	0	0	0	0	0	0	0	0	0	0	0	0	0	0	0	0	0	0	0	1	1	1
ERS011842	5193_5#1	kpi	9	17	vietnam	2005	community	human	human_carriage	intestinal	0	0	0	0	0	0	0	0	0	0	0	0	0	0	0	0	0	0	0	0	0	0	0	0	0	0	0	0	0	0	0	0	0	0	0	0	1	1	1
ERS011922	5151_2#9	kpii	unknown	734	singapore	2008	unknown	environmental	unknown	environment	0	0	0	0	0	0	1	1	1	1	1	1	1	1	0	0	0	0	0	0	0	0	0	0	0	0	0	0	0	0	0	0	0	0	0	0	1	1	1
ERS011848	5193_5#7	kpi	30	220	usa	2006	unknown	bovine	bovine_infection	sterile	0	0	0	0	0	0	0	0	0	0	0	0	0	0	1	1	0	0	0	0	0	0	0	0	0	0	0	0	0	0	0	0	0	0	0	0	1	1	1
ERS011847	5193_5#6	kpii	unknown	767	vietnam	2007	community	human	unknown	intestinal	0	0	0	0	0	0	1	1	1	1	1	1	1	1	0	0	0	0	0	0	0	0	0	0	0	0	0	0	0	0	0	0	0	0	0	0	1	1	1
ERS011845	5193_5#4	kpii	unknown	766	vietnam	2007	community	human	unknown	intestinal	0	0	0	0	0	0	0	0	0	0	0	0	0	0	0	0	0	0	0	0	0	0	0	0	0	0	0	0	0	0	0	0	0	0	0	0	1	1	1
ERS011936	5151_3#11	kpi	49	180	usa	2005	unknown	bovine	bovine_infection	sterile	0	0	0	0	0	0	0	0	0	0	0	0	0	0	1	1	0	0	0	0	0	0	0	0	0	0	0	0	0	0	0	0	0	0	0	0	1	1	1
ERS011935	5151_3#10	kpi	26	198	usa	2005	unknown	bovine	bovine_carriage	intestinal	0	1	0	0	0	0	0	0	0	0	0	0	0	0	0	0	0	0	0	0	0	0	0	0	0	0	0	0	0	0	0	0	0	0	0	0	0	0	0
ERS011987	5235_2#2	kpi	118	280	usa	2007	community	human	human_carriage	intestinal biopsy	0	0	0	0	0	0	0	0	0	0	0	0	0	0	0	0	0	0	0	0	0	0	0	0	0	0	0	0	0	0	0	0	0	0	0	0	0	0	0
ERS012042	5235_7#9	kpi	2	43	indonesia	2005	unknown	human	human_invasive	sterile	1	0	1	0	1	1	0	0	0	0	0	0	0	0	0	0	0	1	0	0	0	0	0	0	0	0	0	0	0	0	0	0	0	0	0	0	1	1	1
ERS011880	5193_7#3	kpi	54	530	laos	2009	community	human	human_infection	urine	0	0	0	0	0	0	0	0	0	0	0	0	0	0	0	0	0	0	0	0	0	0	0	0	0	0	0	0	0	0	0	0	0	0	0	0	1	1	1
ERS011799	5193_1#6	kpi	10	23	vietnam	2007	community	human	human_invasive	sterile	1	1	1	1	1	1	1	1	1	1	1	1	1	1	0	0	0	1	1	1	1	1	1	1	1	1	1	1	1	1	1	1	1	1	1	1	1	1	1
ERS011927	5151_3#2	kpi	96	178	usa	2006	unknown	bovine	bovine_infection	sterile	0	0	0	0	0	0	0	0	0	0	0	0	0	0	1	1	0	0	0	0	0	0	0	0	0	0	0	0	0	0	0	0	0	0	0	0	0	1	1
ERS011800	5193_1#7	kpi	2	43	usa	2006	unknown	bovine	bovine_infection	sterile	0	0	0	0	0	0	0	0	0	0	0	0	0	0	0	0	0	0	0	0	0	0	0	0	0	0	0	0	0	0	0	0	0	0	0	0	1	1	1
ERS012053	5299_7#8	kpi	11	15	indonesia	2005	unknown	human	unknown	urine	0	0	0	0	0	0	0	0	0	0	0	0	0	0	0	0	0	0	0	0	0	0	0	0	0	0	0	0	0	0	0	0	0	0	0	0	0	0	0
ERS012054	5299_7#9	kpi	114	slv_1271	indonesia	2005	unknown	human	human_invasive	sterile	0	0	0	0	0	0	0	0	0	0	0	0	0	0	0	0	0	0	0	0	0	0	0	0	0	0	0	0	0	0	0	0	0	0	0	0	0	0	0
ERS012049	5299_7#4	kpi	9	20	indonesia	2005	unknown	human	human_invasive	sterile	0	0	0	0	0	0	0	0	0	0	0	0	0	0	0	0	0	0	0	0	0	0	0	0	0	0	0	0	0	0	0	0	0	0	0	0	1	1	1
ERS012050	5299_7#5	kpi	52	482	indonesia	2005	unknown	human	human_invasive	sterile	0	0	0	0	0	0	0	0	0	0	0	0	0	0	0	0	0	0	0	0	0	0	0	0	0	0	0	0	0	0	0	0	0	0	0	0	1	1	1
ERS012051	5299_7#6	kpi	113	1411	indonesia	2005	unknown	human	human_invasive	sterile	0	0	0	0	0	0	0	0	0	0	0	0	0	0	0	0	0	0	0	0	0	0	0	0	0	0	0	0	0	0	0	0	0	0	0	0	1	1	1
ERS012052	5299_7#7	kpi	74	194	usa	2006	unknown	bovine	bovine_infection	sterile	0	0	0	0	0	0	0	0	0	0	0	0	0	0	0	0	0	0	0	0	0	0	0	0	0	0	0	0	0	0	0	0	0	0	0	0	1	1	1
ERS012043	5235_7#10	kpi	2	43	indonesia	2005	unknown	human	human_invasive	sterile	1	0	1	1	1	1	0	0	0	0	0	0	0	0	0	0	0	1	0	0	0	0	0	0	0	0	0	0	0	0	0	0	0	0	0	0	1	1	1
ERS011879	5193_7#2	kpi	18	273	laos	2009	community	human	human_infection	urine	0	0	0	0	0	0	0	0	0	0	0	0	0	0	0	0	0	0	0	0	0	0	0	0	0	0	0	0	0	0	0	0	0	0	0	0	0	0	0
ERS012047	5299_7#2	kpi	11	709	indonesia	2005	unknown	human	human_invasive	sterile	0	1	0	0	0	0	0	0	0	0	0	0	0	0	0	0	0	0	0	0	0	0	0	0	0	0	0	0	0	0	0	0	0	0	0	0	0	0	0
ERS012048	5299_7#3	kpi	84	520	indonesia	2005	unknown	human	human_invasive	sterile	0	0	0	0	0	0	0	0	0	0	0	0	0	0	0	0	0	0	0	0	0	0	0	0	0	0	0	0	0	0	0	0	0	0	0	0	0	0	0
ERS011968	5299_1#7	kpi	112	225	usa	2007	community	human	human_infection	urine	0	0	0	0	0	0	0	0	0	0	0	0	0	0	0	0	0	0	0	0	0	0	0	0	0	0	0	0	0	0	0	0	0	0	0	0	1	1	1
ERS011965	5299_1#4	kpi	29	228	usa	2006	unknown	bovine	bovine_infection	sterile	0	0	0	0	0	0	0	0	0	0	0	0	0	0	0	0	0	0	0	0	0	0	0	0	0	0	0	0	0	0	0	0	0	0	0	0	1	1	1
ERS011963	5299_1#2	kpi	123	246	usa	2006	unknown	bovine	bovine_infection	sterile	0	0	0	0	0	0	0	0	0	0	0	0	0	0	0	0	0	0	0	0	0	0	0	0	0	0	0	0	0	0	0	0	0	0	0	0	1	1	1
ERS011964	5299_1#3	kpi	28	185	usa	2006	unknown	bovine	bovine_infection	sterile	0	0	0	0	0	0	0	0	0	0	0	0	0	0	0	0	0	0	0	0	0	0	0	0	0	0	0	0	0	0	0	0	0	0	0	0	1	1	0
ERS011986	5235_2#1	kpi	9	20	usa	2007	community	human	unknown	intestinal biopsy	0	0	0	0	0	0	0	0	0	0	0	0	0	0	0	0	0	0	0	0	0	0	0	0	0	0	0	0	0	0	0	0	0	0	0	0	1	1	1
ERS011962	5299_1#1	kpi	30	186	usa	2006	unknown	bovine	bovine_infection	sterile	0	0	0	0	0	0	0	0	0	0	0	0	0	0	1	1	0	0	0	0	0	0	0	0	0	0	0	0	0	0	0	0	0	0	0	0	1	1	1
ERS011913	5193_8#12	kpi	99	slv-434	singapore	2002	community	human	human_invasive	sterile	1	1	1	1	0	1	0	0	0	0	0	0	0	0	0	0	0	1	1	1	1	1	0	1	0	1	1	1	1	1	1	1	1	1	1	1	0	0	0
ERS012033	5235_6#12	kpi	50	dlv-54	indonesia	2005	unknown	human	human_invasive	sterile	0	0	0	0	0	0	0	0	0	0	0	0	0	0	0	0	0	0	0	0	0	0	0	0	0	0	0	0	0	0	0	0	0	0	0	0	1	1	0
ERS012032	5235_6#11	kpi	89	107	indonesia	2005	unknown	human	human_invasive	sterile	0	0	0	0	0	0	0	0	0	0	0	0	0	0	0	0	0	0	0	0	0	0	0	0	0	0	0	0	0	0	0	0	0	0	0	0	1	1	1
ERS012031	5235_6#10	kpi	95	86	vietnam	2009	community	human	human_invasive	sterile	1	1	1	1	1	1	0	0	0	0	0	0	0	0	1	1	0	1	0	0	0	0	0	0	0	0	0	0	0	0	0	0	0	0	0	0	1	1	1
ERS005754	5150_2#2	kpiii	unknown	748	australia	2002	nosocomial	human	unknown	respiratory	0	0	0	0	0	0	0	0	0	0	0	0	0	0	0	0	0	0	0	0	0	0	0	0	0	0	0	0	0	0	0	0	0	0	0	0	1	1	1
ERS011969	5299_1#8	kpi	41	247	usa	2007	community	human	human_infection	urine	0	0	0	0	0	0	0	0	0	0	0	0	0	0	1	1	0	0	0	0	0	0	0	0	0	0	0	0	0	0	0	0	0	0	0	0	1	1	1
ERS011970	5299_1#9	kpi	132	248	usa	2007	community	human	human_infection	urine	0	0	0	0	0	0	0	0	0	0	0	0	0	0	0	0	0	0	0	0	0	0	0	0	0	0	0	0	0	0	0	0	0	0	0	0	1	1	1
ERS011787	5235_8#5	kpi	13	25	vietnam	2008	community	human	human_invasive	liver	0	1	0	0	0	0	0	0	0	0	0	0	0	0	0	0	0	1	0	0	0	0	0	0	0	0	0	0	0	0	0	0	0	0	0	0	0	0	0
ERS011786	5235_8#4	kpi	14	309	vietnam	2008	community	human	human_invasive	sterile	0	0	0	0	0	0	0	0	0	0	0	0	0	0	0	0	0	0	0	0	0	0	0	0	0	0	0	0	0	0	0	0	0	0	0	0	1	1	1
ERS011789	5235_8#7	kpi	5	65	usa	2006	unknown	bovine	bovine_infection	sterile	1	1	1	0	1	1	0	0	0	0	0	0	0	0	1	1	0	1	1	1	1	1	0	1	0	1	1	1	1	1	1	1	1	1	1	1	1	1	1
ERS005751	5150_1#11	kpi	21	1109	australia	2001	nosocomial	human	human_infection	urine	0	0	0	0	0	0	0	0	0	0	0	0	0	0	0	0	0	0	0	0	0	0	0	0	0	0	0	0	0	0	0	0	0	0	0	0	1	1	1
ERS012015	5235_5#6	kpi	36	764	vietnam	2009	nosocomial	human	human_infection	respiratory	0	0	0	0	0	0	0	0	0	0	0	0	0	0	0	0	0	0	0	0	0	0	0	0	0	0	0	0	0	0	0	0	0	0	0	0	0	0	0
ERS011909	5193_8#8	kpi	11	15	singapore	2005	nosocomial	human	human_carriage	urine	0	0	0	0	0	0	0	0	0	0	0	0	0	0	0	0	0	0	0	0	0	0	0	0	0	0	0	0	0	0	0	0	0	0	0	0	1	1	1
ERS011784	5235_8#2	kpi	10	23	vietnam	2008	community	human	human_infection	respiratory	1	1	1	0	1	1	1	1	1	1	1	1	1	1	0	0	0	1	1	1	1	1	0	1	0	1	1	1	1	1	1	1	1	1	1	1	1	1	1
ERS011907	5193_8#6	kpi	6	11	singapore	2004	nosocomial	human	human_infection	urine	0	1	0	0	0	0	0	0	0	0	0	0	0	0	0	0	0	0	0	0	0	0	0	0	0	0	0	0	0	0	0	0	0	0	0	0	1	1	1
ERS011908	5193_8#7	kpiii	unknown	203	usa	2006	unknown	bovine	bovine_carriage	intestinal	0	0	0	0	0	0	0	0	0	0	0	0	0	0	0	0	0	0	0	0	0	0	0	0	0	0	0	0	0	0	0	0	0	0	0	0	0	0	0
ERS011905	5193_8#4	kpi	20	17	singapore	2005	nosocomial	human	human_invasive	sterile	0	1	0	0	0	0	0	0	0	0	0	0	0	0	0	0	0	0	0	0	0	0	0	0	0	0	0	0	0	0	0	0	0	0	0	0	1	1	1
ERS011906	5193_8#5	kpi	6	11	singapore	2005	nosocomial	human	human_carriage	intestinal	0	0	0	0	0	0	0	0	0	0	0	0	0	0	0	0	0	0	0	0	0	0	0	0	0	0	0	0	0	0	0	0	0	0	0	0	1	1	1
ERS011903	5193_8#2	kpi	25	42	singapore	1996	nosocomial	human	human_invasive	sterile	0	0	0	0	0	0	0	0	0	0	0	0	0	0	0	0	0	0	0	0	0	0	0	0	0	0	0	0	0	0	0	0	0	0	0	0	1	1	1
ERS011904	5193_8#3	kpi	6	11	singapore	2004	nosocomial	human	human_infection	urine	0	1	0	0	0	0	0	0	0	0	0	0	0	0	0	0	0	0	0	0	0	0	0	0	0	0	0	0	0	0	0	0	0	0	0	0	1	1	1
ERS011902	5193_8#1	kpi	6	11	singapore	2004	nosocomial	human	human_infection	unknown	0	0	0	0	0	0	0	0	0	0	0	0	0	0	0	0	0	0	0	0	0	0	0	0	0	0	0	0	0	0	0	0	0	0	0	0	1	1	1
ERS011864	5193_6#11	kpi	5	65	usa	2008	unknown	sea mammal	unknown	respiratory	1	0	1	1	1	1	0	0	0	0	0	0	0	0	0	0	0	1	0	0	0	0	0	0	0	0	0	0	0	0	0	0	0	0	0	0	1	1	0
ERS012017	5235_5#8	kpi	59	dlv-749	vietnam	2009	nosocomial	human	human_invasive	sterile	0	0	0	0	0	0	0	0	0	0	0	0	0	0	0	0	0	0	0	0	0	0	0	0	0	0	0	0	0	0	0	0	0	0	0	0	0	0	0
ERS011861	5193_6#8	kpi	27	111	usa	2008	unknown	monkey	unknown	intestinal	0	1	0	0	0	0	0	0	0	0	0	0	0	0	0	0	0	1	0	0	0	0	0	0	0	0	0	0	0	0	0	0	0	0	0	0	0	0	0
ERS011806	5193_2#1	kpi	16	416	vietnam	2004	nosocomial	human	human_infection	respiratory	0	0	0	0	0	0	0	0	0	0	0	0	0	0	0	0	0	0	0	0	0	0	0	0	0	0	0	0	0	0	0	0	0	0	0	0	1	1	1
ERS011882	5193_7#5	kpi	119	587	laos	2000	community	human	human_invasive	sterile	0	0	0	0	0	0	0	0	0	0	0	0	0	0	0	0	0	0	0	0	0	0	0	0	0	0	0	0	0	0	0	0	0	0	0	0	0	0	0
ERS005742	5150_1#2	kpi	21	1109	australia	2001	nosocomial	human	human_infection	urine	0	0	0	0	0	0	0	0	0	0	0	0	0	0	0	0	0	0	0	0	0	0	0	0	0	0	0	0	0	0	0	0	0	0	0	0	1	1	1
ERS005743	5150_1#3	kpi	149	30	australia	2001	nosocomial	human	human_infection	unknown	0	0	0	0	0	0	0	0	0	0	0	0	0	0	0	0	0	0	0	0	0	0	0	0	0	0	0	0	0	0	0	0	0	0	0	0	1	1	0
ERS005744	5150_1#4	kpi	7	36	australia	2001	community	human	human_infection	urine	0	0	0	0	0	0	0	0	0	0	0	0	0	0	0	0	0	0	0	0	0	0	0	0	0	0	0	0	0	0	0	0	0	0	0	0	0	0	0
ERS005745	5150_1#5	kpi	47	slv-26	australia	2001	nosocomial	human	human_invasive	sterile	0	0	0	0	0	0	0	0	0	0	0	0	0	0	0	0	0	0	0	0	0	0	0	0	0	0	0	0	0	0	0	0	0	0	0	0	1	1	1
ERS005747	5150_1#7	kpiii	unknown	695	australia	2001	nosocomial	human	unknown	respiratory	0	0	0	0	0	0	0	0	0	0	0	0	0	0	0	0	0	0	0	0	0	0	0	0	0	0	0	0	0	0	0	0	0	0	0	0	1	1	1
ERS012044	5235_7#11	kpi	2	43	indonesia	2005	unknown	human	human_invasive	sterile	1	0	1	0	1	1	0	0	0	0	0	0	0	0	0	0	0	1	0	0	0	0	0	0	0	0	0	0	0	0	0	0	0	0	0	0	1	1	1
ERS011948	5151_5#11	kpi	66	232	usa	2006	unknown	bovine	bovine_carriage	intestinal	0	0	0	0	0	0	0	0	0	0	0	0	0	0	0	0	0	0	0	0	0	0	0	0	0	0	0	0	0	0	0	0	0	0	0	0	0	0	0
ERS011947	5151_5#10	kpiii	unknown	210	usa	2006	unknown	bovine	bovine_carriage	intestinal	0	0	0	0	0	0	0	0	0	0	0	0	0	0	0	0	0	0	0	0	0	0	0	0	0	0	0	0	0	0	0	0	0	0	0	0	0	0	0
ERS012014	5235_5#5	kpi	68	778	vietnam	2009	community	human	human_invasive	sterile	1	1	0	0	0	1	0	0	0	0	0	0	0	0	0	0	0	1	0	0	0	0	0	0	0	0	0	0	0	0	0	0	0	0	0	0	1	1	1
ERS011810	5193_2#5	kpi	31	540	vietnam	2007	nosocomial	human	human_infection	respiratory	0	0	0	0	0	0	0	0	0	0	0	0	0	0	0	0	0	0	0	0	0	0	0	0	0	0	0	0	0	0	0	0	0	0	0	0	1	1	0
ERS011788	5235_8#6	kpi	97	219	vietnam	2008	community	human	human_invasive	sterile	0	1	0	0	0	0	0	0	0	0	0	0	0	0	0	0	0	0	0	0	0	0	0	0	0	0	0	0	0	0	0	0	0	0	0	0	1	1	0
ERS011811	5193_2#6	kpi	40	756	vietnam	2007	nosocomial	human	human_infection	respiratory	0	0	0	0	0	0	0	0	0	0	0	0	0	0	0	0	0	0	0	0	0	0	0	0	0	0	0	0	0	0	0	0	0	0	0	0	1	1	1
ERS011878	5193_7#1	kpi	11	15	laos	2008	unknown	human	human_infection	urine	0	1	0	0	0	0	0	0	0	0	0	0	0	0	0	0	0	0	0	0	0	0	0	0	0	0	0	0	0	0	0	0	0	0	0	0	1	1	1
ERS011812	5193_2#7	kpi	77	610	usa	2006	unknown	bovine	bovine_infection	sterile	0	1	0	0	0	0	0	0	0	0	0	0	0	0	0	0	0	0	0	0	0	0	0	0	0	0	0	0	0	0	0	0	0	0	0	0	0	0	0
ERS011785	5235_8#3	kpi	133	slv-806	vietnam	2008	community	human	human_invasive	liver	0	1	0	0	0	0	0	0	0	0	0	0	0	0	0	0	0	0	0	0	0	0	0	0	0	0	0	0	0	0	0	0	0	0	0	0	0	0	0
ERS011885	5193_7#8	kpii	unknown	746	laos	2002	unknown	human	unknown	sterile	0	0	0	0	0	0	0	0	0	0	0	0	0	0	0	0	0	0	0	0	0	0	0	0	0	0	0	0	0	0	0	0	0	0	0	0	0	0	0
ERS011862	5193_6#9	kpi	38	60	usa	2009	unknown	monkey	unknown	intestinal	0	1	0	0	0	0	0	0	0	0	0	0	0	0	0	0	0	1	0	0	0	0	0	0	0	0	0	0	0	0	0	0	0	0	0	0	0	0	0
ERS012035	5235_7#2	kpi	2	43	indonesia	2005	unknown	human	unknown	urine	0	0	0	0	0	0	0	0	0	0	0	0	0	0	0	0	0	0	0	0	0	0	0	0	0	0	0	0	0	0	0	0	0	0	0	0	0	0	0
ERS011973	5299_1#12	kpiii	unknown	250	usa	2007	community	human	human_infection	urine	0	0	0	0	0	0	0	0	0	0	0	0	0	0	0	0	0	0	0	0	0	0	0	0	0	0	0	0	0	0	0	0	0	0	0	0	1	1	1
ERS012045	5235_7#12	kpi	3	777	indonesia	2005	unknown	human	human_invasive	sterile	0	0	0	0	0	0	0	0	0	0	0	0	0	0	0	0	0	0	0	0	0	0	0	0	0	0	0	0	0	0	0	0	0	0	0	0	1	1	1
ERS011802	5193_1#9	kpi	8	231	vietnam	2008	nosocomial	human	human_infection	respiratory	1	1	0	1	0	1	0	0	0	0	0	0	0	0	0	0	0	0	0	0	0	0	0	0	0	0	0	0	0	0	0	0	0	0	0	0	1	1	1
ERS012039	5235_7#6	kpi	23	close to 497	indonesia	2005	unknown	human	human_invasive	sterile	0	0	0	0	0	0	0	0	0	0	0	0	0	0	0	0	0	0	0	0	0	0	0	0	0	0	0	0	0	0	0	0	0	0	0	0	1	1	1
ERS012055	5299_7#10	kpi	25	42	uk	2009	unknown	mouse	unknown	intestinal	0	0	0	0	0	0	0	0	0	0	0	0	0	0	0	0	0	0	0	0	0	0	0	0	0	0	0	0	0	0	0	0	0	0	0	0	1	1	1
ERS011858	5193_6#5	kpi	38	60	usa	2006	unknown	monkey	unknown	unknown	0	1	0	0	0	0	0	0	0	0	0	0	0	0	0	0	0	1	0	0	0	0	0	0	0	0	0	0	0	0	0	0	0	0	0	0	0	0	0
ERS011894	5197_8#5	kpii	unknown	750	laos	2007	community	human	unknown	sterile	0	0	0	0	0	0	1	1	1	1	1	1	1	1	0	0	0	0	0	0	0	0	0	0	0	0	0	0	0	0	0	0	0	0	0	0	0	0	0
ERS011854	5193_6#1	kpii	unknown	770	vietnam	2006	community	human	unknown	intestinal	0	0	0	0	0	0	1	1	1	1	1	1	1	1	0	0	0	0	0	0	0	0	0	0	0	0	0	0	0	0	0	0	0	0	0	0	1	1	1
ERS011859	5193_6#6	kpi	26	198	usa	2008	unknown	monkey	unknown	respiratory	0	1	0	0	0	0	0	0	0	0	0	0	0	0	0	0	0	1	0	0	0	0	0	0	0	0	0	0	0	0	0	0	0	0	0	0	0	0	0
ERS005786	5150_5#10	kpi	33	152	australia	2002	community	human	human_invasive	sterile	0	0	0	0	0	0	0	0	0	0	0	0	0	0	0	0	0	0	0	0	0	0	0	0	0	0	0	0	0	0	0	0	0	0	0	0	1	1	1
ERS005787	5150_5#11	kpi	4	14	australia	2002	nosocomial	human	human_invasive	sterile	0	1	0	0	0	0	0	0	0	0	0	0	0	0	0	0	0	0	0	0	0	0	0	0	0	0	0	0	0	0	0	0	0	0	0	0	0	0	0
[truncated: 190 more columns]

## Sheet: S2
Table S2. Strains, plasmids and oligonucleotides used in this study
AmpR: ampicillin resistant. CmR: chloramphenicol resistant.
Internal strain ID	Strain name	Genotype/Details	Source/Reference
Escherichia coli
MJD841	NEB® 5-alpha	fhuA2 Δ(argF-lacZ)U169 phoA glnV44 Φ80 Δ(lacZ)M15 gyrA96 recA1 relA1 endA1 thi-1 hsdR17	New England Biolabs
CF323	MG1655	Escherichia coli K-12 MG1655: F– λ– ilvG– rfb-50 rph-1	wild type strain; Gerdes laboratory collection
Plasmid name	Genotype/Details	Source/Reference
pNDM220	mini-R1 ori; bla; lacIq; Plac promoter; AmpR	doi.org/10.1046/j.1365-2958.1998.00993.x
pBAD33	p15A ori; cat; araC; ParaB promoter; CmR	doi: 10.1128/jb.177.14.4121-4130.1995
pAH154_doc_v2	Derivative of pNDM220 encoding the doc toxin of the bacteriophage P1 Doc-Phd toxin-antitoxin module. Amp 30 µg/ml	this study; the ORF of doc was amplified from bacteriophage P1vir with a weak RBS (ATTCCTCCaacaattttATG) using primers prAH1542 / prAH1541 and ligated into pNDM220 downstream Plac after digestion of backbone and insert with KpnI / XhoI. IPTG induction of doc expression
pAH153_phd_CPH_v1	Derivative of pBAD33 encoding the phd antitoxin of the bacteriophage P1 Doc-Phd toxin-antitoxin module. Cam 25 µg/ml	this study; the ORF of phd was amplified from bacteriophage P1vir with a strong RBS (TCAGGAGGatctctATG) using primers prAH1810 / prAH1811 and ligated into pBAD33 downstream ParaB after digestion of backbone and insert with SacI / PstI. L‑arabinose induction of phd expression
pMJD119	pNDM220 Plac-doc; AmpR	This study
pMJD120	pNDM220 Plac-7H; AmpR	This study
pMJD121	pNDM220 Plac-8H; AmpR	This study
pMJD122	pNDM220 Plac-12H; AmpR	This study
pMJD123	pNDM220 Plac-18H; AmpR	This study
pMJD124	pNDM220 Plac-22H; AmpR	This study
pMJD125	pNDM220 Plac-31H; AmpR	This study
pMJD126	pNDM220 Plac-27H; AmpR	This study
pMJD127	pNDM220 Plac-37H; AmpR	This study
pMJD128	pNDM220 Plac-51H-39; AmpR	This study
pMJD129	pNDM220 Plac-72H; AmpR	This study
pMJD130	pNDM220 Plac-61H; AmpR	This study
pMJD131	pNDM220 Plac-51H-147; AmpR	This study
pMJD132	pNDM220 Plac-87H; AmpR	This study
pMJD138	pNDM220 Plac-44H; AmpR	This study
pMJD140	pNDM220 Plac-54H; AmpR	This study
pMJD142	pBAD33 ParaB-39P; CmR	This study
pMJD143	pBAD33 ParaB-44P; CmR	This study
pMJD144	pBAD33 ParaB-45P; CmR	This study
pMJD145	pBAD33 ParaB-197P; CmR	This study
pMJD146	pBAD33 ParaB-phd; CmR	This study
pMJD147	pBAD33 ParaB-3P; CmR	This study
pMJD148	pBAD33 ParaB-24P; CmR	This study
pMJD149	pBAD33 ParaB-26P; CmR	This study
pMJD150	pBAD33 ParaB-27P; CmR	This study
pMJD151	pBAD33 ParaB-48P; CmR	This study
pMJD152	pBAD33 ParaB-52P-31; CmR	This study
pMJD153	pBAD33 ParaB-62P; CmR	This study
pMJD154	pBAD33 ParaB-67P; CmR	This study
pMJD155	pBAD33 ParaB-147P; CmR	This study
pMJD156	pBAD33 ParaB-168P; CmR	This study
Primer ID	Description	Sequence 5'-3'
prAH1541	rv. Amplification of doc from phage P1vir. XhoI RS	GCCTTCCCTCGAGCTACTCCGCAGAACCATACAA
prAH1542	fw. Amplification of doc from phage P1vir. KpnI RS	CGAGTGGGTACCATTCCTCCAACAATTTTATGAGGCATATATCACCGGA
prAH1810	fw. Amplification of phd from phage P1vir. SacI RS	GTTGTCGAGCTCTCAGGAGGATCTCTATGCAATCCATTAACTTCCGT
prAH1811	rv. Amplification of phd from phage P1vir. PstI RS	CTGGGGTCTGCAGTTATCGGTTAACCAGTTCCTTG
prAH_pNDM220	fw. Screening for cloning in pNDM220	AAAACAGGAAGGCAAAATGC
prAH500	Rv. Screening for cloning in pNDM220 and pBAD33	CTGTTTTATCAGACCGCTTC
prAH501	fw. Screening for cloning in pBAD33	CGTCACACTTTGCTATGCC

## Sheet: S3
Table S3: Phenotypic testing of identified toxins				Table S5: Selected toxins used for phenotypic testing
Toxin ID	Constuct_ID	Pfam_domain	Status	Category	TA type	Original Toxin Sequence	5' Restriction Site	3' Restriction Site	Synthesised Sequence (+restriction sites)
doc	pMJD119	doc	Control - toxic	Control	II	ATGAGGCATATATCACCGGAAGAACTTATTGCGCTTCATGATGCGAATATAAGCCGCTACGGCGGCCTGCCGGGAATGTCTGATCCGGGTAGGGCAGAGGCCATTATCGGGAGAGTTCAGGCCAGAGTTGCCTACGAAGAGATCACCGACCTTTTCGAAGTCTCCGCCACCTACCTGGTGGCTACAGCGAGAGGGCATATATTCAATGATGCCAATAAGCGTACCGCGCTAAACAGTGCGCTGCTATTTCTACGCCGTAACGGGGTGCAGGTATTTGATTCACCTGAACTGGCAGACCTTACTGTAGGAGCTGCGACTGGCGAGATATCTGTATCTTCTGTCGCCGACACGTTACGTAGATTGTATGGTTCTGCGGAGTAG	KpnI (GGTACC)	KpnI (GGTACC)	ATTCCTCCAACAATTTTATGAGGCATATATCACCGGAAGAACTTATTGCGCTTCATGATGCGAATATAAGCCGCTACGGCGGCCTGCCGGGAATGTCTGATCCGGGTAGGGCAGAGGCCATTATCGGGAGAGTTCAGGCCAGAGTTGCCTACGAAGAGATCACCGACCTTTTCGAAGTCTCCGCCACCTACCTGGTGGCTACAGCGAGAGGGCATATATTCAATGATGCCAATAAGCGTACCGCGCTAAACAGTGCGCTGCTATTTCTACGCCGTAACGGGGTGCAGGTATTTGATTCACCTGAACTGGCAGACCTTACTGTAGGAGCTGCGACTGGCGAGATATCTGTATCTTCTGTCGCCGACACGTTACGTAGATTGTATGGTTCTGCGGAGTAG
27H	pMJD127	HipA	Toxic	Ubiquitous	II	ATGGCGACGCTTACCACCTGGATGAACAATGTGCGCGTGGGAACCTTAACCCGCCAGGCTAACGGGGCGCACAGTTTTCGCTATGACGAAGAGTGGCTGCGCAGCCCGCGCGCCAGACCGCTCTCCCTCTCACTGCCGCTGCAGTATGGCAATATCACTGCCGACGCGGTGTATCACTATTTTGATAACCTGCTGCCCGACAGCCCGCAGGTCCGCGACCGGATCGTCAGGCGCTATCAGGCGCGCTCGAAGCAGCCGTTCGATCTGCTGGCCGAAGTCGGGCGGGATAGCGTAGGGGCGGTGACCCTCCTGCCGCCGGGGGAAGAGGCGCACCTGGAAGGATTACGCTGGCAGACGCTGGACGAGGCGCAGCTCACCGCTTTGCTGACCGCTTACCAG…	KpnI (GGTACC)	KpnI (GGTACC)	AGGAGAAACAATTTTGTGGCGACGCTTACCACCTGGATGAACAATGTGCGCGTGGGAACCTTAACCCGCCAGGCTAACGGGGCGCACAGTTTTCGCTATGACGAAGAGTGGCTGCGCAGCCCGCGCGCCAGACCGCTCTCCCTCTCACTGCCGCTGCAGTATGGCAATATCACTGCCGACGCGGTGTATCACTATTTTGATAACCTGCTGCCCGACAGCCCGCAGGTCCGCGACCGGATCGTCAGGCGCTATCAGGCGCGCTCGAAGCAGCCGTTCGATCTGCTGGCCGAAGTCGGGCGGGATAGCGTAGGGGCGGTGACCCTCCTGCCGCCGGGGGAAGAGGCGCACCTGGAAGGATTACGCTGGCAGACGCTGGACGAGGCGCAGCTCACCGCTTTG…
61H	pMJD130	CcdB	Toxic	Sporadic	II	ATGCAGTTTAAGGTTTATGCCTATAAAAGAGAGAGCCGCTATCGTCTGTTCGTGGATGTGCAGAGTGACATCATCGATACCCCCGGGCGACGGATGGTGATCCCGCTGGCCAGCGCCCGGCTGCTGTCGGATAAGGTTTCCCGTGAACTCTATCCGGTGGTGCACATCGGGGACGAAAGCTACCGCCTGATGACCACGGACATGGCCAGCGTCACGTCCTCCGTCACCGGGGAGGAAGTGGCCGATCTCAGCCACCGGGAAAATGACATCAAAAATGCGATAAACCTGATGTTCTGGGGAATTTGA	KpnI (GGTACC)	KpnI (GGTACC)	AGGAGAAACAATTTTGTGCAGTTTAAGGTTTATGCCTATAAAAGAGAGAGCCGCTATCGTCTGTTCGTGGATGTGCAGAGTGACATCATCGATACCCCCGGGCGACGGATGGTGATCCCGCTGGCCAGCGCCCGGCTGCTGTCGGATAAGGTTTCCCGTGAACTCTATCCGGTGGTGCACATCGGGGACGAAAGCTACCGCCTGATGACCACGGACATGGCCAGCGTCACGTCCTCCGTCACCGGGGAGGAAGTGGCCGATCTCAGCCACCGGGAAAATGACATCAAAAATGCGATAAACCTGATGTTCTGGGGAATTTGA
51H (39P)	pMJD128	HigB	Non-Toxic	Species associated	II	ATGAAATACCGGGAAAAATGGTGGGTTATCGATATCGGTGGTAATAACCTTAGAATGATGTTTTTTGCTGATTTTGAGCGCGGAAAGATATTCGTCAAACACATCACCACCCATGCTGAATATGATCGCTTAACGAAATATTATCGGGAGCACAAAGAATGA	KpnI (GGTACC)	KpnI (GGTACC)	AGGAGAAACAATTTTGTGAAATACCGGGAAAAATGGTGGGTTATCGATATCGGTGGTAATAACCTTAGAATGATGTTTTTTGCTGATTTTGAGCGCGGAAAGATATTCGTCAAACACATCACCACCCATGCTGAATATGATCGCTTAACGAAATATTATCGGGAGCACAAAGAATGA
51H (147P)	pMJD131	HigB	Toxic	Species associated	II	ATGCACGTTGTATCGAGAGCACCTTTCGATACAGCCACCAGGCAATTCCCCAATCAGGCAGCGGCACTAGACGACGTATACCGGACTTTGAAGAGAGAGAACTACACTTCACCGGACGAAATGAAAAAACGATTTGCCTCGCTGGACAGAATGAAATATCGGGAGAAGTGGTGGGTGATCGATGTTGGCGGTGGGAATTTAAGGGTGATGTTTTTTGCTGATTTTGAACGTGGGAAAATCTTTATAAAGCACATAACCACACACGCCGAATACGACAAGCTGACAGATTTTTACCGGAGAACTAAAGAATGA	KpnI (GGTACC)	KpnI (GGTACC)	AGGAGAAACAATTTTGTGCACGTTGTATCGAGAGCACCTTTCGATACAGCCACCAGGCAATTCCCCAATCAGGCAGCGGCACTAGACGACGTATACCGGACTTTGAAGAGAGAGAACTACACTTCACCGGACGAAATGAAAAAACGATTTGCCTCGCTGGACAGAATGAAATATCGGGAGAAGTGGTGGGTGATCGATGTTGGCGGTGGGAATTTAAGGGTGATGTTTTTTGCTGATTTTGAACGTGGGAAAATCTTTATAAAGCACATAACCACACACGCCGAATACGACAAGCTGACAGATTTTTACCGGAGAACTAAAGAATGA
8H	pMJD121	DUF3749	Non-Toxic	Ubiquitous	II	ATGGAGATTCGCGTTTTTCGCCAGCAGGATTTCGAAGAGGTTGTGACGCTGTGGGAGCGCTGCGATCTGCTGCGCCCGTGGAACGATCCGGAGATGGATATTGAGCGCAAGCTGAATCACGACGTCAGCCTGTTTCTGGTGGCGGAAGTGAATGGCGAAGTGGTCGGCACGGTGATGGGCGGATATGACGGTCATCGCGGATCGGCCTATTATCTCGGCGTCCATCCGGAATATCGCGGCCGGGGTATCGCGAACGCGCTGCTCAACCGTCTGGAGAAAAAGCTGATTGCCCGCGGCTGCCCGAAAATCAACATTATGGTCCGTGAAGACAACGACGTGGTGCAGGGAATGTACGAGCGGTTGGGCTATGAGTACGCCGATGTCCTGACCCTGGGCAAG…	KpnI (GGTACC)	KpnI (GGTACC)	AGGAGAAACAATTTTGTGGAGATTCGCGTTTTTCGCCAGCAGGATTTCGAAGAGGTTGTGACGCTGTGGGAGCGCTGCGATCTGCTGCGCCCGTGGAACGATCCGGAGATGGATATTGAGCGCAAGCTGAATCACGACGTCAGCCTGTTTCTGGTGGCGGAAGTGAATGGCGAAGTGGTCGGCACGGTGATGGGCGGATATGACGGTCATCGCGGATCGGCCTATTATCTCGGCGTCCATCCGGAATATCGCGGCCGGGGTATCGCGAACGCGCTGCTCAACCGTCTGGAGAAAAAGCTGATTGCCCGCGGCTGCCCGAAAATCAACATTATGGTCCGTGAAGACAACGACGTGGTGCAGGGAATGTACGAGCGGTTGGGCTATGAGTACGCCGATGTC…
87H	pMJD132	HicA	Toxic	Species associated	II	ATGGAGCAGCAGGTTTTATCTTTACGTAATAAACAGCACCACACGCTGGAGCAACTGTTTAAAATCCCTGTGCCACAGGGCATTAAATGGGCCGACATTGAATCGCTAATTAAAGCGTTAGGCGGGGAGATTAAAGAAGGACGCGGCTCGCGCTGTAAATTTTTGTTGAACCACAGCATTGCCAGCTTTCACAGGCCTCATCCTTCGCCGGATACTGACAAAGGCGCCGTGGAGAGCGTGCGCGATTGGTTAATCACTATAGGGGTAAAACCATGA	KpnI (GGTACC)	KpnI (GGTACC)	AGGAGAAACAATTTTGTGGAGCAGCAGGTTTTATCTTTACGTAATAAACAGCACCACACGCTGGAGCAACTGTTTAAAATCCCTGTGCCACAGGGCATTAAATGGGCCGACATTGAATCGCTAATTAAAGCGTTAGGCGGGGAGATTAAAGAAGGACGCGGCTCGCGCTGTAAATTTTTGTTGAACCACAGCATTGCCAGCTTTCACAGGCCTCATCCTTCGCCGGATACTGACAAAGGCGCCGTGGAGAGCGTGCGCGATTGGTTAATCACTATAGGGGTAAAACCATGA
24H	pMJD134	Gp49	Toxic	Sporadic	II	ATGTGGGTCATCGAGACAACCGACACCTTTGATGAGTGGTTCGATGCTCTGGATGATACCGATAGAGCAAACGTGCTGGCTTCGATGATGGTGCTGCGAGATAGAGGCCCCATGCTGTCGAGGCCATACGCGGATACTGTTAACGGTTCATCCTACAGCAACATGAAAGAGCTTCGGGTCCAAAGCAAAGGAGATCCTATCAGAGCGTTCTTTGCGTTCGATCCAAAGCGTAAGGGGATTCTTCTCTGCGCCGGTAACAAGACCGGGGACGAGAAAAGGTTTTATGAAGTAATGATCCCAATTGCAGACCGTGAGTTTGCGGCGCACTTGGATAAATTGAAGAAGGAGTGA	KpnI (GGTACC)	KpnI (GGTACC)	AGGAGAAACAATTTTGTGTGGGTCATCGAGACAACCGACACCTTTGATGAGTGGTTCGATGCTCTGGATGATACCGATAGAGCAAACGTGCTGGCTTCGATGATGGTGCTGCGAGATAGAGGCCCCATGCTGTCGAGGCCATACGCGGATACTGTTAACGGTTCATCCTACAGCAACATGAAAGAGCTTCGGGTCCAAAGCAAAGGAGATCCTATCAGAGCGTTCTTTGCGTTCGATCCAAAGCGTAAGGGGATTCTTCTCTGCGCCGGTAACAAGACCGGGGACGAGAAAAGGTTTTATGAAGTAATGATCCCAATTGCAGACCGTGAGTTTGCGGCGCACTTGGATAAATTGAAGAAGGAGTGA
72H	pMJD129	HD	Non-Toxic	Sporadic	II	ATGTCTAATTCAAATTTCGGCTTTCTAGCTCTGGCCTTGCGCCAACGCCTGATCAAACGCTGGTCACTGATGCACTCTGTTCAACCGGAGTCTGTGTTGGAACACAGCGCTGTTGTTACCCTGCTTTCCTACCTGGCTGGCAATATTGCCATTCAGCAAGGGAAGTCGGTGGATCTGGCAGTCATGCTTGCTCATGCTTCGTTGCATGATGCAGCCGAGGTTCTCTGTTCGGATGTTGTAACACCGGTCAAGAAAGCAAACGCTGTTTTGCAGCGTGAGTTTGAACGACTGGAAAAGGCCGCAGAGGACAAACTCATCCAGACTCTTCCCGAAGAACTCCAGGATGCAGTCGCCATAGCCTTCGCTCCCGGTGGCTATGAACAATCACTGGTTAAGGCC…	KpnI (GGTACC)	KpnI (GGTACC)	AGGAGAAACAATTTTGTGTCTAATTCAAATTTCGGCTTTCTAGCTCTGGCCTTGCGCCAACGCCTGATCAAACGCTGGTCACTGATGCACTCTGTTCAACCGGAGTCTGTGTTGGAACACAGCGCTGTTGTTACCCTGCTTTCCTACCTGGCTGGCAATATTGCCATTCAGCAAGGGAAGTCGGTGGATCTGGCAGTCATGCTTGCTCATGCTTCGTTGCATGATGCAGCCGAGGTTCTCTGTTCGGATGTTGTAACACCGGTCAAGAAAGCAAACGCTGTTTTGCAGCGTGAGTTTGAACGACTGGAAAAGGCCGCAGAGGACAAACTCATCCAGACTCTTCCCGAAGAACTCCAGGATGCAGTCGCCATAGCCTTCGCTCCCGGTGGCTATGAACAA…
12H	pMJD122	RES	Non-Toxic	Sporadic	II	ATGGAATTCAATGGAAGGAAACTTAGAGAGAGTAATCGATTCTTTAATATGGACGCGATGGCAACTTTCGAAGAGGTTTTTACTTACCTTCACGAAAATCATCCCTCAGCATTCATCGATTTTGAGCCTAACAAACCAATTTTCCGTGGTCGTATTTTTCAGTCAGAGGATGCACTTGAAATCGCATTACGTATGCCCGAGTCGAGTTTCGGACCTCCTCCTCCTGAGCTGACACCTTCCGGCAGAATGAATGCTAGAGGTATCTCTGTCTTCTATGGCGCTACGTCCAGAAAAAATGCGGCCACCTGTCGGTAG	KpnI (GGTACC)	KpnI (GGTACC)	AGGAGAAACAATTTTGTGGAATTCAATGGAAGGAAACTTAGAGAGAGTAATCGATTCTTTAATATGGACGCGATGGCAACTTTCGAAGAGGTTTTTACTTACCTTCACGAAAATCATCCCTCAGCATTCATCGATTTTGAGCCTAACAAACCAATTTTCCGTGGTCGTATTTTTCAGTCAGAGGATGCACTTGAAATCGCATTACGTATGCCCGAGTCGAGTTTCGGACCTCCTCCTCCTGAGCTGACACCTTCCGGCAGAATGAATGCTAGAGGTATCTCTGTCTTCTATGGCGCTACGTCCAGAAAAAATGCGGCCACCTGTCGGTAG
44H	pMJD138/9	ParE	Toxic	Sporadic	II	ATGCCGTATGACGTGGAATGGAAGCAGGGAGCCATCGAGGATGTAACGACGCTGTTTGACTATATCGCGGAAAATTCATCCCTGTGGGATGCGCAGAACGTTACCGACCGGGTTCTCGCTGCGGCGGACAAACTGGCCGACTTCCCGCGACTCTATGAAGTGGACTCACGCTATGGCGAGGACGTTCGCCGGATCAGTCTGATGGGACAGCATGTCCTCTATGATGTTGATGACCAGACCAGAAAAGTCCGGGTTCTGGCCGTGGTCGGCCAGCGCCAGAATCCCCATATTGTTCTCTAA	KpnI (GGTACC)	KpnI (GGTACC)	AGGAGAAACAATTTTGTGCCGTATGACGTGGAATGGAAGCAGGGAGCCATCGAGGATGTAACGACGCTGTTTGACTATATCGCGGAAAATTCATCCCTGTGGGATGCGCAGAACGTTACCGACCGGGTTCTCGCTGCGGCGGACAAACTGGCCGACTTCCCGCGACTCTATGAAGTGGACTCACGCTATGGCGAGGACGTTCGCCGGATCAGTCTGATGGGACAGCATGTCCTCTATGATGTTGATGACCAGACCAGAAAAGTCCGGGTTCTGGCCGTGGTCGGCCAGCGCCAGAATCCCCATATTGTTCTCTAA
14H	pMJD133	Gp49	Toxic	Sporadic	II	ATGTTCACAGTCATCTTTCATGATGAGGCTGAAAAAGAGTTTACGGCTCTGCCTGCTGCCATTCGTGCAAAAATGGCCAGGCTACTCATGAAGCTGGAAGCAAACCCTCGCCAGCTACGCGAGCCAGATACCAAGCCGCTTGGAAACGGCCTTTTCGAAATACGTACAATGGGGGCAGATATCGCCCGCGGAATCTGGGTATATCAGAGTGGTGAACGTATTTTTCTACTTCGGATCTTTATCAAAAAATCGCCAAAAACGCCCCCGGCAGAAATAGATCAGGCACTTCGCAGACTGGAGGAAATGCAGAATGAAATATAA	KpnI (GGTACC)	KpnI (GGTACC)	AGGAGAAACAATTTTGTGTTCACAGTCATCTTTCATGATGAGGCTGAAAAAGAGTTTACGGCTCTGCCTGCTGCCATTCGTGCAAAAATGGCCAGGCTACTCATGAAGCTGGAAGCAAACCCTCGCCAGCTACGCGAGCCAGATACCAAGCCGCTTGGAAACGGCCTTTTCGAAATACGTACAATGGGGGCAGATATCGCCCGCGGAATCTGGGTATATCAGAGTGGTGAACGTATTTTTCTACTTCGGATCTTTATCAAAAAATCGCCAAAAACGCCCCCGGCAGAAATAGATCAGGCACTTCGCAGACTGGAGGAAATGCAGAATGAAATATAA
31H	pMJD125	HicA	Toxic	Rare	II	ATGGGAACAGGACTATACCCCAAGCTCGTTGATATCCTTAAGTCTGCAAAATGTTATTTTGTAAGGCAAGGAAAAGGCAGTCATGAGATATGGTATAGTCCATTGTCTTCAAGAAATTTTTCTGTTCCGTTTACTGTGAAATCGAAACATACAGCAAATAACATATTGAAAGACGCTGGTTTAGATAAGTATTTTTAA	KpnI (GGTACC)	KpnI (GGTACC)	AGGAGAAACAATTTTGTGGGAACAGGACTATACCCCAAGCTCGTTGATATCCTTAAGTCTGCAAAATGTTATTTTGTAAGGCAAGGAAAAGGCAGTCATGAGATATGGTATAGTCCATTGTCTTCAAGAAATTTTTCTGTTCCGTTTACTGTGAAATCGAAACATACAGCAAATAACATATTGAAAGACGCTGGTTTAGATAAGTATTTTTAA
54H	pNDM_54H	BroN	Non-Toxic	Rare	II	ATGGTGGGCTGGGCGGGGGTCCGAAAGGACGCCGGTATCCGTTTAGGCCGGTACGCCAACTCCGTTCAGTTCACCACCAGTAATTGGCGTTGCGGTGGTGATAACTCTACTAAGCGGGGTATCACAATGAACACCAAACCTTCTATTTTCAATTTCGAATCCGACTCAGCTATTCGCGCCATTATGATCGATGGCAATCCTTGGTTTTTTGCATCCGATGTTTGCCGCGCGATTGGCATCGCAAACCATCGTGATGCAGTTCGCAAACTTGATGATGATGAAAAGGGCGTCGGCTCAACCGACACCCTTGGTGGTGAGCAGGAATCAGTTATCATCTCAGAGTCTGGCCTCTACACCCTTATCCTCCGCTGCCGCGATGCGGTGACGCCGGGCACCATC…	KpnI (GGTACC)	KpnI (GGTACC)	AGGAGAAACAATTTTGTGGTGGGCTGGGCGGGGGTCCGAAAGGACGCCGGTATCCGTTTAGGCCGGTACGCCAACTCCGTTCAGTTCACCACCAGTAATTGGCGTTGCGGTGGTGATAACTCTACTAAGCGGGGTATCACAATGAACACCAAACCTTCTATTTTCAATTTCGAATCCGACTCAGCTATTCGCGCCATTATGATCGATGGCAATCCTTGGTTTTTTGCATCCGATGTTTGCCGCGCGATTGGCATCGCAAACCATCGTGATGCAGTTCGCAAACTTGATGATGATGAAAAGGGCGTCGGCTCAACCGACACCCTTGGTGGTGAGCAGGAATCAGTTATCATCTCAGAGTCTGGCCTCTACACCCTTATCCTCCGCTGCCGCGATGCGGTG…
22H	pMJD124	GNAT	Non-Toxic	Ubiquitous	II	ATGTCCATTCGCCCTGCCATTAAAGACGACTGCGCGGCGATCGCCGAGATCTATAACCATGCCGTCGTCCATACCGCCGCCATCTGGAATGATAAAACTGTGGATACCGACAACCGCATCGCCTGGTTTGAAGCCCGCCAGCTGGCTGGATTTCCGGTACTGGTGAGCGAGGAAGACGGCGTCATTACCGGTTATTCCTCGTTTGGCGACTGGCGGGCGTTTGACGGCTTTCGCCATACCGTGGAGCATTCGGTGTACGTTCATCCCGAACATCAGGGGAAAGGGCTGGGCCGCAAGCTGCTGGTCGCCTTGATCGCCGAAGCGCGACGGCTGAATAAACATGTGATGGTCGCCGGCATCGAGTCGCAGAATCACGCTTCGCTGCATCTGCATGAAACG…	KpnI (GGTACC)	KpnI (GGTACC)	AGGAGAAACAATTTTGTGTCCATTCGCCCTGCCATTAAAGACGACTGCGCGGCGATCGCCGAGATCTATAACCATGCCGTCGTCCATACCGCCGCCATCTGGAATGATAAAACTGTGGATACCGACAACCGCATCGCCTGGTTTGAAGCCCGCCAGCTGGCTGGATTTCCGGTACTGGTGAGCGAGGAAGACGGCGTCATTACCGGTTATTCCTCGTTTGGCGACTGGCGGGCGTTTGACGGCTTTCGCCATACCGTGGAGCATTCGGTGTACGTTCATCCCGAACATCAGGGGAAAGGGCTGGGCCGCAAGCTGCTGGTCGCCTTGATCGCCGAAGCGCGACGGCTGAATAAACATGTGATGGTCGCCGGCATCGAGTCGCAGAATCACGCTTCGCTG…
7H	pMJD120	Fic	Toxic	Species associated	II	ATGACGCTGCAGATTATCTCAGCGGAAGAGATAATACAGTTTCACGACAGGCTGCTCCGCGTCACGCCTGGCGTTGCCGGTATGCCCGATCCGGGGCGTGCCGAAGCGATAATGTATAGGGTGCTAAACAAAATTGAATATGAAGGTGTGACAGACGTGTGGCGACTCGCTGCGATGCATCTGCTGGCGATTTCTCGCGGTCATATATTTAATGATGGTAATAAGCGTACGGCACTGTTTATCACCCTGCTTTTTTTAAAGCGAAATGGAATTATATTGCCAGCGAATCCAGACTTCGTCGGCATGACCGTCGAGGCAGCAGCAGGGCAACTTACCCTGGAACAGATTGTCGCGCGTTTGCGTGGATGA	KpnI (GGTACC)	KpnI (GGTACC)	AGGAGAAACAATTTTGTGACGCTGCAGATTATCTCAGCGGAAGAGATAATACAGTTTCACGACAGGCTGCTCCGCGTCACGCCTGGCGTTGCCGGTATGCCCGATCCGGGGCGTGCCGAAGCGATAATGTATAGGGTGCTAAACAAAATTGAATATGAAGGTGTGACAGACGTGTGGCGACTCGCTGCGATGCATCTGCTGGCGATTTCTCGCGGTCATATATTTAATGATGGTAATAAGCGTACGGCACTGTTTATCACCCTGCTTTTTTTAAAGCGAAATGGAATTATATTGCCAGCGAATCCAGACTTCGTCGGCATGACCGTCGAGGCAGCAGCAGGGCAACTTACCCTGGAACAGATTGTCGCGCGTTTGCGTGGATGA
11H	Failed	CptA	Cloning failed	Ubiquitous	IV	GTGGTCCTGTGGCAATCTGATCTCCGTATCTCCTGGCGCGCGCAGTGGTTTTCCCTGCTGCTTCACGGCGTGGTGGCGGCCCTGGTGCTGTTGGTTCCCTGGCCGCTGAGCTATACCCCGATCTGGCTGCTGCTGCTGTCGCTGGTGGTCTTCGACTGCGTGCGCAGCCAGCGGCGGATCCATGCCCGTCGCGGGGAGATAAAACTGCTCACCGATTCCCGTCTTCGCTGGCAAAACGCCGAATGGGAGATCCTCGGGACGCCGTGGGTTATCAATAGCGGTATGCTGCTGCGTTTGCGCCATGTCGATACCCGGCGCGGACAGCATCTTTGGCTGGCGGCGGACAGCATGGACGCCGGAGAGTGGCGCGATCTGCGCCGGCTGGTGCTGCAAAAACCG…	KpnI (GGTACC)	KpnI (GGTACC)	AGGAGAAACAATTTTGTGGTCCTGTGGCAATCTGATCTCCGTATCTCCTGGCGCGCGCAGTGGTTTTCCCTGCTGCTTCACGGCGTGGTGGCGGCCCTGGTGCTGTTGGTTCCCTGGCCGCTGAGCTATACCCCGATCTGGCTGCTGCTGCTGTCGCTGGTGGTCTTCGACTGCGTGCGCAGCCAGCGGCGGATCCATGCCCGTCGCGGGGAGATAAAACTGCTCACCGATTCCCGTCTTCGCTGGCAAAACGCCGAATGGGAGATCCTCGGGACGCCGTGGGTTATCAATAGCGGTATGCTGCTGCGTTTGCGCCATGTCGATACCCGGCGCGGACAGCATCTTTGGCTGGCGGCGGACAGCATGGACGCCGGAGAGTGGCGCGATCTGCGCCGGCTG…
37H	pMJD126	BroN/ANT	Toxic	Species associated	II	ATGAAAATCGAAAAAAGCAGATTCAATTCTGAGGCCGCCCCTCAACCCAAGGTTAACCCGGGCGTAATTAACGGCAATGACTTTGCCGCCATCGTTCCCGTTATTCCCGGCCAAATTGGCGGGCGCGAAACCAATATTGCGAGCGCCAGAGATTTGCATAAAGCGCTGGGTGTGGGCCGCGACTTTACCAACTGGATTAAAGGCCGCATCGACCAGTACGGATTTGTGGCCGGGACTGACTATATCCGTGTTGAAAATTTGAGCTCACCAAAACAGGCGAGCGCAAAATTTCGCCAGCAAATCGAGCATGATTATCTTCTCTCGCTGGATATGGCTAAAGAAGTGGCAATGGTTGAGCGCAATGAACAGGGGCGCGCCGTCCGCCGCTATTTCATCCAG…	KpnI (GGTACC)	KpnI (GGTACC)	AGGAGAAACAATTTTGTGAAAATCGAAAAAAGCAGATTCAATTCTGAGGCCGCCCCTCAACCCAAGGTTAACCCGGGCGTAATTAACGGCAATGACTTTGCCGCCATCGTTCCCGTTATTCCCGGCCAAATTGGCGGGCGCGAAACCAATATTGCGAGCGCCAGAGATTTGCATAAAGCGCTGGGTGTGGGCCGCGACTTTACCAACTGGATTAAAGGCCGCATCGACCAGTACGGATTTGTGGCCGGGACTGACTATATCCGTGTTGAAAATTTGAGCTCACCAAAACAGGCGAGCGCAAAATTTCGCCAGCAAATCGAGCATGATTATCTTCTCTCGCTGGATATGGCTAAAGAAGTGGCAATGGTTGAGCGCAATGAACAGGGGCGCGCCGTCCGC…
18H	pMJD123	CcdB	Non-Toxic	Sporadic	II	ATGATGCTTGAACAATTCAATGTTTATCGAAATTGTTCTGCTCAGACAAATAAAACCCTGCCATATTATATGATCGTGCAGAATGATTATTATGCAGACCTGGCCACGAGAGTCATTATTCCTTTAATGCGACCACAACAGTTACCACGCTGGCATCAGCATGTCGTACCAAGGATAAATATAGAATTTGACAGCTTTTTACTTTGTACGCCAATGATCAGTAACTTAAATAATAAACGGATCCCGCCACAGGATTTCGTCTGCAATCTGAGTCATGCGCGCCAGGGCGTTATCGATTCAATCGATACACTTATCACGAACTGCTGA	KpnI (GGTACC)	KpnI (GGTACC)	AGGAGAAACAATTTTGTGATGCTTGAACAATTCAATGTTTATCGAAATTGTTCTGCTCAGACAAATAAAACCCTGCCATATTATATGATCGTGCAGAATGATTATTATGCAGACCTGGCCACGAGAGTCATTATTCCTTTAATGCGACCACAACAGTTACCACGCTGGCATCAGCATGTCGTACCAAGGATAAATATAGAATTTGACAGCTTTTTACTTTGTACGCCAATGATCAGTAACTTAAATAATAAACGGATCCCGCCACAGGATTTCGTCTGCAATCTGAGTCATGCGCGCCAGGGCGTTATCGATTCAATCGATACACTTATCACGAACTGCTGA

## Sheet: S4
Table S4: Combinations of toxin-antitoxins tested for antitoxin inhibition
Antitoxin ID	Paired toxins	Operon structure	Status	Novelty	Predicted function	Original Antitoxin Sequence	5' Restriction Site	3' Restriction Site	Synthesised Sequence (+restriction sites)
PhD	doc		Control - inhibited	Control	Control	ATGCAATCCATTAACTTCCGTACCGCGCGCGGCAACCTTTCTGAAGTGCTCAACAATGTTGAAGCCGGGGAAGAGGTTGAAATCACCCGCAGAGGCCGTGAGCCAGCAGTAATTGTCAGCAAGGCTACTTTCGAAGCCTACAAAAAAGCGGCGCTGGATGCTGAATTTGCATCCCTGTTTGACACCCTGGACTCCACCAACAAGGAACTGGTTAACCGATAA	KpnI (GGTACC)	HindIII (AAGCTT)	AGGAGGATCTCTATGCAATCCATTAACTTCCGTACCGCGCGCGGCAACCTTTCTGAAGTGCTCAACAATGTTGAAGCCGGGGAAGAGGTTGAAATCACCCGCAGAGGCCGTGAGCCAGCAGTAATTGTCAGCAAGGCTACTTTCGAAGCCTACAAAAAAGCGGCGCTGGATGCTGAATTTGCATCCCTGTTTGACACCCTGGACTCCACCAACAAGGAACTGGTTAACCGATAA
52P (31H)	31H (HicA)	52P-31H	Inhibited	Novel	Domain of unknown function (DUF1902)	ATGAGAACTGATGATGTGTTGAAATTCTCGAGCCTTTTCAAAGTAAACGTGTGTCACGATACAGAAGAGAATGTATGGGTGGCATACTGTGAAGATCTTGGGCTCTCCACTGAAGCTGACTCTTACGAAGATCTGACCGAAAGAGTGTGGGAGATAGCTCCTGAGCTATATGAAATGAACGGATACAAAGGCAACCTCAAACGGCTGCATTTATCCTTCATTCAGGAACAGAACTTCACTGACAGAATGGCGCTTTAG	KpnI (GGTACC)	HindIII (AAGCTT)	AGGAGAAACAATTTTATGAGAACTGATGATGTGTTGAAATTCTCGAGCCTTTTCAAAGTAAACGTGTGTCACGATACAGAAGAGAATGTATGGGTGGCATACTGTGAAGATCTTGGGCTCTCCACTGAAGCTGACTCTTACGAAGATCTGACCGAAAGAGTGTGGGAGATAGCTCCTGAGCTATATGAAATGAACGGATACAAAGGCAACCTCAAACGGCTGCATTTATCCTTCATTCAGGAACAGAACTTCACTGACAGAATGGCGCTTTAG
52P (54H)	31H (HicA)	54H-52P	Inhibited	Novel	Domain of unknown function (DUF1902)	ATGCATGAGTGGCTTAGTATTACCAATAAGGTAAAACAGGAGGCGACCATGAGAACTGATGATTTGTTGAAATTCTCGAGCCTTTTCAAAGTAAATGTGTGTCACGATACTGAAGAGAATGTATGGGTGGCATACTGTGAAGATCTTGGGCTCTCCACCGAAGCTGACTCTTACGAAGATCTGACCGAAAGAGTGTGGGAGATAGCTCCTGAGCTATATGAAATGAACGGATACAAAGGCAACCTCAAACGGCTGCATTTATCCTTCATTCAGGAACAGAATTTCACTGACAGAATGGCACTGTAG	KpnI (GGTACC)	HindIII (AAGCTT)	AGGAGAAACAATTTTATGCATGAGTGGCTTAGTATTACCAATAAGGTAAAACAGGAGGCGACCATGAGAACTGATGATTTGTTGAAATTCTCGAGCCTTTTCAAAGTAAATGTGTGTCACGATACTGAAGAGAATGTATGGGTGGCATACTGTGAAGATCTTGGGCTCTCCACCGAAGCTGACTCTTACGAAGATCTGACCGAAAGAGTGTGGGAGATAGCTCCTGAGCTATATGAAATGAACGGATACAAAGGCAACCTCAAACGGCTGCATTTATCCTTCATTCAGGAACAGAATTTCACTGACAGAATGGCACTGTAG
3P	7H (fic)	3P-7H	Inhibited	Known	Known	ATGAGAACGGTTAACTATAGCGAAGCCCGGCAAAATCTGGCCGATGTGCTGGAAAGCGCAGTGACAGGTGTACCTGTGACCATTACCCGTCGTGGGCATAAATCTGCAGTCATCATTAGTGCAGAAGAGTTTGAACGCTACCAGGCGGCCAGAATGGATGATGAGTTCGCGGCTATCATGGCGGTTCATGGTGATGAGATCAGGGAGCTTGCGGATAAATGA	KpnI (GGTACC)	HindIII (AAGCTT)	AGGAGAAACAATTTTATGAGAACGGTTAACTATAGCGAAGCCCGGCAAAATCTGGCCGATGTGCTGGAAAGCGCAGTGACAGGTGTACCTGTGACCATTACCCGTCGTGGGCATAAATCTGCAGTCATCATTAGTGCAGAAGAGTTTGAACGCTACCAGGCGGCCAGAATGGATGATGAGTTCGCGGCTATCATGGCGGTTCATGGTGATGAGATCAGGGAGCTTGCGGATAAATGA
168P	7H (fic)	3P-7H-168P	No inhibition	Novel	Unassigned	ATGACGGTTAAATCGTTGCAACCCGGCGGCGCTTCGCTTGGCCGGGCTACCCAAGCCGTTGTAGCCCGGGCGAGGCGCTTGCGCCGACCCCGGGAGCCGATCGCGCAACTATTATCCGTGTCTCAGCTCCCACTTTACTTCCCCCGTCCTTTCATCGGCTTGTCATCTCTCTGA	KpnI (GGTACC)	HindIII (AAGCTT)	AGGAGAAACAATTTTATGACGGTTAAATCGTTGCAACCCGGCGGCGCTTCGCTTGGCCGGGCTACCCAAGCCGTTGTAGCCCGGGCGAGGCGCTTGCGCCGACCCCGGGAGCCGATCGCGCAACTATTATCCGTGTCTCAGCTCCCACTTTACTTCCCCCGTCCTTTCATCGGCTTGTCATCTCTCTGA
24P	27H (hipA)	24P-27H	Inhibited	Known	Known	ATGATGGTGAGGAACAAGGCGATGAATTCCCCGCAGATATACAGTCCCGTGCAGCTGGCCAATTACCTGAAGCTGCTGCGCCAGCAGAACCACTGGACCCAGGATGCGCTGGCCAGGCGGATCGGCATTAAGCAGGCCACGCTGTCCAATTTTGAAAATCACCCCGACAAAACCACCTTAACCACGCTGTTTAAGATCCTCCAGTCGCTGGGGGTGGTGATGACGCTGAACGCCAAAGCTGCTGAGACGGCGCCGGCTCCCGATAACAACACGGACCTTGACTGGTAA	KpnI (GGTACC)	HindIII (AAGCTT)	AGGAGAAACAATTTTATGATGGTGAGGAACAAGGCGATGAATTCCCCGCAGATATACAGTCCCGTGCAGCTGGCCAATTACCTGAAGCTGCTGCGCCAGCAGAACCACTGGACCCAGGATGCGCTGGCCAGGCGGATCGGCATTAAGCAGGCCACGCTGTCCAATTTTGAAAATCACCCCGACAAAACCACCTTAACCACGCTGTTTAAGATCCTCCAGTCGCTGGGGGTGGTGATGACGCTGAACGCCAAAGCTGCTGAGACGGCGCCGGCTCCCGATAACAACACGGACCTTGACTGGTAA
27P	14H (Gp49)	14H-27P	Inhibited	Novel	DNA binding	ATGAAATATAAAACCCTTAGCCAGGTTCATACCGAAGCAATGAACGATCATGAGTACAGCGCGGCATTCGAGGCAGAAGAAGCCTCGGAGCTACTTCGGGAAACCTTAGCAACATGGAGAAAAGAAGCGGGTTTGACGTCGGCACAGGTTGCAGAACGTATGGGCATCAAAGCGCCTACTATCTCACGTATGGAGAAGAACGCTTCGCGAATGAGTATTCAGACGCTGGTTCGGTACGCCAGAGCCTGCGGTGTTAACTTTAAAATTCAGCAGGTTTGA	KpnI (GGTACC)	HindIII (AAGCTT)	AGGAGAAACAATTTTATGAAATATAAAACCCTTAGCCAGGTTCATACCGAAGCAATGAACGATCATGAGTACAGCGCGGCATTCGAGGCAGAAGAAGCCTCGGAGCTACTTCGGGAAACCTTAGCAACATGGAGAAAAGAAGCGGGTTTGACGTCGGCACAGGTTGCAGAACGTATGGGCATCAAAGCGCCTACTATCTCACGTATGGAGAAGAACGCTTCGCGAATGAGTATTCAGACGCTGGTTCGGTACGCCAGAGCCTGCGGTGTTAACTTTAAAATTCAGCAGGTTTGA
23P	44H (ParE)	44P-44H-23P	No inhibition	Novel	Unassigned	ATGACGGGGACGCAATTCATTGCGTGGCCGTCGCCGGTTGGACAAGCACAGCGCGTCAGCGTTTTCCCCACGGCCACCACCGGCGCGGTGTTCCGGCCGGGGTCTCTGCTGTCTCCGGTTTGTGTTCCAGCAGTCTCATGGACTGCATTTCCTGCCGTAGCCCGGCCACCTCCTCCCTGA	KpnI (GGTACC)	HindIII (AAGCTT)	AGGAGAAACAATTTTATGACGGGGACGCAATTCATTGCGTGGCCGTCGCCGGTTGGACAAGCACAGCGCGTCAGCGTTTTCCCCACGGCCACCACCGGCGCGGTGTTCCGGCCGGGGTCTCTGCTGTCTCCGGTTTGTGTTCCAGCAGTCTCATGGACTGCATTTCCTGCCGTAGCCCGGCCACCTCCTCCCTGA
44P	44H (ParE)	44P-44H	Inhibited	Novel	Unassigned	ATGAGCAACACTACACACTACGAAAACGCCAACTTTCTTCGGGAACTGGCTGAAAGCCTGCCCCGCATACTGCCGGAAGGTGGCCCGGACAAAGCTGCGCTGTTGCAGCGACTGGCTAACGAAGAACTGGCCCAGGCAGAGTATGAAGATCAGGTTCGCGCCAAAGTGACCGCCGCCCGTGCTGACACGCGTCCGGGTATGACCACGGAACAACTCCGCCAGCGCCTGCATGGCCGTTATCAGGAACTGCGCGATGCCGTATGA	KpnI (GGTACC)	HindIII (AAGCTT)	AGGAGAAACAATTTTATGAGCAACACTACACACTACGAAAACGCCAACTTTCTTCGGGAACTGGCTGAAAGCCTGCCCCGCATACTGCCGGAAGGTGGCCCGGACAAAGCTGCGCTGTTGCAGCGACTGGCTAACGAAGAACTGGCCCAGGCAGAGTATGAAGATCAGGTTCGCGCCAAAGTGACCGCCGCCCGTGCTGACACGCGTCCGGGTATGACCACGGAACAACTCCGCCAGCGCCTGCATGGCCGTTATCAGGAACTGCGCGATGCCGTATGA
45P	87H (hicA)	87H-45P	Toxic	Known	Known	ATGATCAAACCTAAAACGCCAAACTCAATGGAGATTGCCGGCCAGCCTGCCGTTATCAATTACGTGCCTGAGCTCAATGCATTCCGCGGTAAGTTCCTTGGATTATCAGGATATTGCGATTTTGTTTCCGATAGTATTCAAGGGTTACAACAGGAGGGCGAGATATCATTACAGGAGTATCTCGCAGATTGTCATGAAGCGGGGATTGAGCCTTATGCTCACCCGGAAAAGATGAAAACCTTCACGCTGCGCTATCCTGAGTCATTTGGTGAGCGTCTTAGCTCCGCCGCTGCAGAGGAGCAGGTTTCCGTAAATACCTGGATCCTTGAGACGCTCAATGAACGTCTCAAACAGGCATAA	KpnI (GGTACC)	HindIII (AAGCTT)	AGGAGAAACAATTTTATGATCAAACCTAAAACGCCAAACTCAATGGAGATTGCCGGCCAGCCTGCCGTTATCAATTACGTGCCTGAGCTCAATGCATTCCGCGGTAAGTTCCTTGGATTATCAGGATATTGCGATTTTGTTTCCGATAGTATTCAAGGGTTACAACAGGAGGGCGAGATATCATTACAGGAGTATCTCGCAGATTGTCATGAAGCGGGGATTGAGCCTTATGCTCACCCGGAAAAGATGAAAACCTTCACGCTGCGCTATCCTGAGTCATTTGGTGAGCGTCTTAGCTCCGCCGCTGCAGAGGAGCAGGTTTCCGTAAATACCTGGATCCTTGAGACGCTCAATGAACGTCTCAAACAGGCATAA
48P	61H (CcdB)	48P-61H	Inhibited	Known	Known	ATGAAGCAGCGCATCACTGTCACCATAGACAGCGACAGTTATCAGTTACTGAAATCCGCAGACGTCAATATCTCCGCCCTGGTGAACAGGGCCATGCAGAATGAGGCCCGTCGTCTGCGTTCCGAACGCTGGCAGGCTGAAAATCAGGAAGGGATGGCCGAGGTTGCCCGCTTTATTGAGATGAACGGTTCATTCGCCGACGAAAACAGGGACTGGTGA	KpnI (GGTACC)	HindIII (AAGCTT)	AGGAGAAACAATTTTATGAAGCAGCGCATCACTGTCACCATAGACAGCGACAGTTATCAGTTACTGAAATCCGCAGACGTCAATATCTCCGCCCTGGTGAACAGGGCCATGCAGAATGAGGCCCGTCGTCTGCGTTCCGAACGCTGGCAGGCTGAAAATCAGGAAGGGATGGCCGAGGTTGCCCGCTTTATTGAGATGAACGGTTCATTCGCCGACGAAAACAGGGACTGGTGA
62P	37H (BroN)	62P-37H	Toxic	Novel	consensus disorder prediction	ATGCCAAAAGAAAACCGCCCATTACAGGCGGCTAACACAGATACTCGCGGATCTGATGTTACGCCACCAGCCTACACCGTTCAAGCCTCAAAGCGCATTCCGAAGAAACACCGTGCCCGCACCTATATGCTGCGCTGTGGGACTGGTGGGTGGACAGAAAACGATATCCTGCGCCATTGCCGACTCTCATCTGGCCGCAACTATGCGAGCGAACTTGAGCGCGAGCTTGATATCTGCCTGGAGCGCTTGGAAGAGAAAAACCCTGATGGTATCGGTGCGCACATGCGCTACAGGTTTGCGTGCCGTGGTGACGTGCTGAAGGTGATTCAGTTCGTTAACCGCATGGCCGCAGTCAACCAACATTACGGGCTTTCAAAGCAGGATATCGCCGACATTCTG…	KpnI (GGTACC)	HindIII (AAGCTT)	AGGAGAAACAATTTTATGCCAAAAGAAAACCGCCCATTACAGGCGGCTAACACAGATACTCGCGGATCTGATGTTACGCCACCAGCCTACACCGTTCAAGCCTCAAAGCGCATTCCGAAGAAACACCGTGCCCGCACCTATATGCTGCGCTGTGGGACTGGTGGGTGGACAGAAAACGATATCCTGCGCCATTGCCGACTCTCATCTGGCCGCAACTATGCGAGCGAACTTGAGCGCGAGCTTGATATCTGCCTGGAGCGCTTGGAAGAGAAAAACCCTGATGGTATCGGTGCGCACATGCGCTACAGGTTTGCGTGCCGTGGTGACGTGCTGAAGGTGATTCAGTTCGTTAACCGCATGGCCGCAGTCAACCAACATTACGGGCTTTCAAAGCAGGAT…
26P	37H (BroN)	37H-26P	No inhibition	Novel	Domain of unknown function (DUF4222)	ATGAATAAACCCACCAGCACACCGCTGCCAAACCACTCCTATCGCGACGCTCACGGCCAGATGGTGAGCGTAACCGCTGTAGCGCATAACCGCGTGACGTTCTATCGCGAGGGCTATCAGTTCCCATGCGTACAGCCCATTGAGCGCTTCATGAAGGAGTACACGGAGGTGAAGCAATGA	KpnI (GGTACC)	HindIII (AAGCTT)	AGGAGAAACAATTTTATGAATAAACCCACCAGCACACCGCTGCCAAACCACTCCTATCGCGACGCTCACGGCCAGATGGTGAGCGTAACCGCTGTAGCGCATAACCGCGTGACGTTCTATCGCGAGGGCTATCAGTTCCCATGCGTACAGCCCATTGAGCGCTTCATGAAGGAGTACACGGAGGTGAAGCAATGA
67P	24H (Gp49)	24H-67P	Partial inhibition	Known	Known	ATGGCAAGAACTCTTGACCAAATGCTGGCAACAGAAAAGCCTGAGGTTGTTGCCAAAGCACAGAAAGCGGCCACTGAGATGTTACTGAACATCCACTTGGCAGAGCTTCGTGATCGCATGAACCTTACCCAGGGGGAAATTGCTGCATCTCTGGGTGTGAGACAGCCGACAGTCTCCGAGATGGAAAAACCTGGACGAGATCTCAAGCTGTCGTCCATTAAGCGGTACGTTGAGGCCTCCGGTGGCAAGCTACGCCTCGATGTTGAACTTCCGGACGGCACCCACTACGGCTTTGCCGTTTAA	KpnI (GGTACC)	HindIII (AAGCTT)	AGGAGAAACAATTTTATGGCAAGAACTCTTGACCAAATGCTGGCAACAGAAAAGCCTGAGGTTGTTGCCAAAGCACAGAAAGCGGCCACTGAGATGTTACTGAACATCCACTTGGCAGAGCTTCGTGATCGCATGAACCTTACCCAGGGGGAAATTGCTGCATCTCTGGGTGTGAGACAGCCGACAGTCTCCGAGATGGAAAAACCTGGACGAGATCTCAAGCTGTCGTCCATTAAGCGGTACGTTGAGGCCTCCGGTGGCAAGCTACGCCTCGATGTTGAACTTCCGGACGGCACCCACTACGGCTTTGCCGTTTAA
147P	51H (HigB)	51H-147P	Inhibited	Novel	DNA binding	ATGATGTACACCGATGCTATCCAGGCGGCAAACAGCCTGGTTAGCATTGTCCCCCTCCTGGGGGGCAATGCCTCTCGCAAGGACTATGAAGACGCGCTGACGCTGGTTGAATACCTGGTTGAACACGAGCCAGATCATCCGCTGGTGGACATGCTGGTTGCGAAAATTGCCCAGTATGAAGATGAGGCGGAAGAGTTCGCAGAGTTCAACGACCGTATTGCAGCGTTACCAAGTGGCGTGGCCCTGCTGCGTGTCCTGATGGACCAGCACAAACTGACTCAGAGTGATTTTGAGGAAGAGATTGGTAAGAAATCGCTGGTGAGCCGCATCCTTAACGGGACTCGCTCACTAACACTAGATCACATGAAAGCACTTGCGCGGCGCTTCAACATTCCGCCC…	KpnI (GGTACC)	HindIII (AAGCTT)	AGGAGAAACAATTTTATGATGTACACCGATGCTATCCAGGCGGCAAACAGCCTGGTTAGCATTGTCCCCCTCCTGGGGGGCAATGCCTCTCGCAAGGACTATGAAGACGCGCTGACGCTGGTTGAATACCTGGTTGAACACGAGCCAGATCATCCGCTGGTGGACATGCTGGTTGCGAAAATTGCCCAGTATGAAGATGAGGCGGAAGAGTTCGCAGAGTTCAACGACCGTATTGCAGCGTTACCAAGTGGCGTGGCCCTGCTGCGTGTCCTGATGGACCAGCACAAACTGACTCAGAGTGATTTTGAGGAAGAGATTGGTAAGAAATCGCTGGTGAGCCGCATCCTTAACGGGACTCGCTCACTAACACTAGATCACATGAAAGCACTTGCGCGGCGC…
39P	51H (HigB)	51H-39P	Inhibited	Novel	DNA binding	ATGATTTTTAGCGATGCCATTAAAGCGGCGAATGACCTGGCGAGTATTGTCCCTCTGCTGGGTGGCAGCTCGTCCCGCAAAGATTACGAAGAGGCGCTTAAACTCGTTGAATATCTTCTGGAACATGACCCGGACAGCCCGCTGGTTGATATGCTGACTGCCCGCATTGATGCCTGGGAAGATAACGCGGTGGAATTTGAAGAATTTAATACGCGCATCGAAGCAGGCAAGAACGGTGTTTCGTTGCTGCGGGTTCTCATGCAGCAACACGGGCTTTCACAGTCCGATTTTGAAAACGAGATAGGCAAAAAATCGCTCGTCAGCCGGATCCTCAGTGGTGAACGCAGTCTGACCCTCGATCACATGCGGGCGCTGGCAAATCGATTTCAAATCCCGGTC…	KpnI (GGTACC)	HindIII (AAGCTT)	AGGAGAAACAATTTTATGATTTTTAGCGATGCCATTAAAGCGGCGAATGACCTGGCGAGTATTGTCCCTCTGCTGGGTGGCAGCTCGTCCCGCAAAGATTACGAAGAGGCGCTTAAACTCGTTGAATATCTTCTGGAACATGACCCGGACAGCCCGCTGGTTGATATGCTGACTGCCCGCATTGATGCCTGGGAAGATAACGCGGTGGAATTTGAAGAATTTAATACGCGCATCGAAGCAGGCAAGAACGGTGTTTCGTTGCTGCGGGTTCTCATGCAGCAACACGGGCTTTCACAGTCCGATTTTGAAAACGAGATAGGCAAAAAATCGCTCGTCAGCCGGATCCTCAGTGGTGAACGCAGTCTGACCCTCGATCACATGCGGGCGCTGGCAAATCGA…

## Sheet: S5
Table S5: Identified toxin groups
Name	Pfam Profile	Type	Antitoxins	Count	Category	local aa identity	range alignment length	global aa identity
11H	Cpta_toxin	IV	35P	258	ubiq	99.79 (97.06-100.0)	99.56 (43.0-100.0)	99.3 (43.0-100.0)
5H	Polyketide_cyc2	II	15P	258	ubiq	99.27 (92.16-100.0)	99.51 (91.0-100.0)	98.9 (87.0-100.0)
34H	Fic	II	173P/34P	255	ubiq	98.7 (93.0-100.0)	100.0 (100.0-100.0)	98.52 (93.0-100.0)
10H	HD	II	81P/112P/32P/65P/236P	251	ubiq	98.27 (90.68-100.0)	99.37 (52.0-100.0)	97.76 (51.0-100.0)
22H	GNAT_acetyltran	II	8P/98P	250	ubiq	99.43 (95.93-100.0)	100.0 (100.0-100.0)	99.39 (96.0-100.0)
27H	HipA_C	II	59P/244P/24P	242	ubiq	98.16 (63.33-100.0)	97.59 (9.0-100.0)	97.09 (25.0-100.0)
8H	DUF3749	II	12P	236	ubiq	100.0 (100.0-100.0)	100.0 (100.0-100.0)	100.0 (100.0-100.0)
17H	RelE	II	73P/36P/9P	282	species associated	96.97 (53.75-100.0)	76.76 (14.0-100.0)	75.08 (10.0-100.0)
7H	Fic	II	168P/3P	240	species associated	99.29 (96.72-100.0)	100.0 (100.0-100.0)	99.16 (97.0-100.0)
21H	PIN	II	212P/31P/5P	238	species associated	99.5 (95.31-100.0)	98.33 (41.0-100.0)	97.74 (4.0-100.0)
16H	ParE_toxin	II	4P/7P	235	species associated	96.15 (77.66-100.0)	99.98 (77.0-100.0)	96.27 (78.0-100.0)
26H	ParE_toxin	II	127P/1P	230	species associated	98.02 (91.43-100.0)	96.1 (58.0-100.0)	94.17 (41.0-100.0)
13H	Gp49	II	30P	156	species associated	97.75 (90.16-100.0)	94.4 (50.0-100.0)	92.16 (44.0-100.0)
9H	Zeta_toxin	II	63P/11P	95	species associated	99.23 (95.97-100.0)	98.94 (95.0-100.0)	98.26 (93.0-100.0)
2H	PemK_toxin	II	115P/171P/101P/146P/22P	65	species associated	87.91 (72.73-100.0)	100.0 (100.0-100.0)	87.93 (73.0-100.0)
42H	YdaT_toxin	II	119P/133P/111P/54P/28P/210P/47P	63	species associated	91.39 (78.26-100.0)	100.0 (100.0-100.0)	91.33 (78.0-100.0)
37H	AntA	II	26P/62P/42P	45	species associated	86.91 (36.71-100.0)	74.74 (6.0-100.0)	66.75 (14.0-100.0)
25H	Gp49	II	70P/77P	40	species associated	97.94 (94.92-100.0)	98.75 (75.0-100.0)	96.76 (74.0-100.0)
33H	RelE	II	155P/19P	26	species associated	86.54 (70.91-100.0)	97.76 (70.0-100.0)	84.76 (52.0-100.0)
87H	HicA_toxin	II	45P	8	species associated	98.08 (95.6-100.0)	97.0 (93.0-100.0)	95.25 (89.0-100.0)
51H	HigB_toxin	II	147P/39P	7	species associated	88.72 (71.84-100.0)	76.67 (51.0-100.0)	67.14 (43.0-100.0)
64H	Fic	II	124P/201P	5	species associated	98.16 (95.76-100.0)	83.2 (58.0-100.0)	82.0 (55.0-100.0)
18H	CcdB	II	143P/21P/58P	199	sporadic	96.65 (77.78-100.0)	87.27 (16.0-100.0)	86.09 (12.0-100.0)
4H	PIN	II	204P/6P/238P/240P/51P/103P	156	sporadic	92.87 (77.78-100.0)	94.84 (36.0-100.0)	90.48 (30.0-100.0)
6H	Gp49	II	175P/17P	120	sporadic	99.04 (93.33-100.0)	99.53 (77.0-100.0)	98.53 (73.0-100.0)
14H	Gp49	II	27P	105	sporadic	99.73 (96.0-100.0)	96.28 (43.0-100.0)	96.17 (42.0-100.0)
23H	YdaT_toxin	II	93P/232P/123P/117P/76P/121P/33P/192P/221P/176P/80P/61P	98	sporadic	85.29 (71.91-100.0)	98.17 (50.0-100.0)	83.97 (41.0-100.0)
15H	HigB_toxin	II	16P	96	sporadic	99.9 (99.0-100.0)	100.0 (100.0-100.0)	99.9 (99.0-100.0)
3H	RES	II	92P/106P/69P/13P/231P	70	sporadic	98.97 (94.87-100.0)	99.77 (92.0-100.0)	98.63 (88.0-100.0)
35H	HigB_toxin	II	14P	59	sporadic	99.97 (99.03-100.0)	100.0 (100.0-100.0)	99.97 (99.0-100.0)
61H	CcdB	II	48P	57	sporadic	98.19 (94.06-100.0)	98.07 (45.0-100.0)	96.25 (44.0-100.0)
45H	CbtA_toxin	IV	74P/170P/132P/75P/234P/179P/38P/157P	46	sporadic	77.84 (53.33-100.0)	87.27 (25.0-100.0)	70.49 (22.0-100.0)
62H	ParE_toxin	II	95P/41P/79P	42	sporadic	96.39 (71.11-100.0)	85.09 (67.0-100.0)	81.91 (62.0-100.0)
20H	NTP_transf_2	II	223P/207P/66P/205P/40P	30	sporadic	96.74 (82.81-100.0)	84.87 (20.0-100.0)	84.38 (17.0-100.0)
57H	NTP_transf_2	II	29P	27	sporadic	99.92 (98.96-100.0)	100.0 (100.0-100.0)	99.93 (99.0-100.0)
28H	Bro-N	II	149P/109P/120P	26	sporadic	68.95 (41.85-100.0)	98.18 (91.0-100.0)	68.25 (40.0-100.0)
12H	RES	II	105P/46P	26	sporadic	100.0 (100.0-100.0)	100.0 (100.0-100.0)	100.0 (100.0-100.0)
52H	ParE_toxin	II	2P	22	sporadic	100.0 (100.0-100.0)	100.0 (100.0-100.0)	100.0 (100.0-100.0)
44H	ParE_toxin	II	44P/23P	19	sporadic	96.7 (77.55-100.0)	94.36 (49.0-100.0)	91.49 (38.0-100.0)
24H	Gp49	II	67P	12	sporadic	100.0 (100.0-100.0)	100.0 (100.0-100.0)	100.0 (100.0-100.0)
72H	HD_3	II	50P	10	sporadic	100.0 (100.0-100.0)	100.0 (100.0-100.0)	100.0 (100.0-100.0)
71H	DUF955	II	60P	8	sporadic	99.35 (98.86-100.0)	100.0 (100.0-100.0)	99.43 (99.0-100.0)
60H	HipA_C	II	233P/20P	8	sporadic	94.75 (82.77-100.0)	100.0 (100.0-100.0)	94.75 (83.0-100.0)
41H	HigB-like_toxin	II	209P/154P	7	sporadic	98.34 (94.17-100.0)	100.0 (100.0-100.0)	98.29 (94.0-100.0)
96H	AntA	II	91P	6	sporadic	100.0 (100.0-100.0)	100.0 (100.0-100.0)	100.0 (100.0-100.0)
1H	Bro-N	II	118P/136P	15	rare	98.83 (97.31-100.0)	91.62 (80.0-100.0)	90.75 (78.0-100.0)
49H	Gp49	II	78P	15	rare	99.63 (97.25-100.0)	99.75 (99.0-100.0)	99.35 (97.0-100.0)
70H	CbtA_toxin	IV	185P/237P/88P/49P/174P	13	rare	87.47 (60.48-100.0)	59.33 (28.0-100.0)	46.37 (12.0-100.0)
32H	AbiEii	IV	102P	10	rare	99.86 (99.3-100.0)	100.0 (100.0-100.0)	99.8 (99.0-100.0)
40H	PemK_toxin	II	87P	9	rare	100.0 (100.0-100.0)	100.0 (100.0-100.0)	100.0 (100.0-100.0)
19H	DUF488	II	181P/128P	9	rare	99.24 (98.31-100.0)	61.78 (33.0-100.0)	71.64 (34.0-99.0)
29H	YdaT_toxin	II	126P/104P/68P/182P	8	rare	88.83 (74.56-100.0)	92.71 (83.0-100.0)	84.5 (65.0-100.0)
56H	YdaT_toxin	II	218P/99P	8	rare	95.67 (91.16-100.0)	85.07 (41.0-100.0)	81.11 (40.0-100.0)
73H	YdaT_toxin	II	76P/80P/123P	7	rare	99.39 (98.4-100.0)	93.71 (78.0-100.0)	92.95 (78.0-100.0)
67H	Gp49	II	152P	7	rare	100.0 (100.0-100.0)	100.0 (100.0-100.0)	100.0 (100.0-100.0)
30H	YdaT_toxin	II	68P	6	rare	96.22 (92.91-100.0)	100.0 (100.0-100.0)	96.27 (93.0-100.0)
31H	HicA_toxin	II	52P	6	rare	96.72 (93.85-100.0)	100.0 (100.0-100.0)	96.8 (94.0-100.0)
53H	Bro-N	II	144P	5	rare	85.94 (77.41-100.0)	100.0 (100.0-100.0)	86.1 (78.0-100.0)
107H	Bro-N	II	107P	5	rare	99.16 (97.89-100.0)	100.0 (100.0-100.0)	99.2 (98.0-100.0)
115H	ParE_toxin	II	113P/196P	5	rare	95.11 (92.05-100.0)	100.0 (100.0-100.0)	95.1 (92.0-100.0)
106H	AbiEii	IV	184P/227P/166P	5	rare	96.24 (90.37-100.0)	73.9 (61.0-100.0)	66.6 (40.0-100.0)
50H	DUF955	II	55P	5	rare	99.5 (98.75-100.0)	100.0 (100.0-100.0)	99.6 (99.0-100.0)
86H	Fic	II	135P/43P	5	rare	99.8 (99.49-100.0)	100.0 (100.0-100.0)	99.6 (99.0-100.0)
74H	AntA	II	199P	4	rare	100.0 (100.0-100.0)	100.0 (100.0-100.0)	100.0 (100.0-100.0)
109H	CcdB	II	64P	4	rare	97.67 (97.2-98.13)	100.0 (100.0-100.0)	97.5 (97.0-98.0)
131H	PemK_toxin	II	178P/158P/110P	4	rare	99.53 (99.07-100.0)	100.0 (100.0-100.0)	99.5 (99.0-100.0)
54H	Bro-N	II	52P/197P	4	rare	94.1 (88.21-100.0)	92.5 (85.0-100.0)	87.17 (75.0-100.0)
48H	Gp49	II	134P	3	rare	100.0 (100.0-100.0)	100.0 (100.0-100.0)	100.0 (100.0-100.0)
68H	Bro-N	II	186P/139P	3	rare	100.0 (100.0-100.0)	94.67 (92.0-100.0)	94.67 (92.0-100.0)
77H	HigB-like_toxin	II	164P	3	rare	100.0 (100.0-100.0)	100.0 (100.0-100.0)	100.0 (100.0-100.0)
100H	PemK_toxin	II	211P/245P	3	rare	86.96 (81.82-96.51)	85.33 (78.0-100.0)	74.0 (65.0-82.0)
94H	ParE_toxin	II	225P/214P	3	rare	85.29 (77.94-100.0)	76.0 (64.0-100.0)	66.0 (49.0-100.0)
82H	ParE_toxin	II	189P/96P	3	rare	91.93 (90.53-93.68)	100.0 (100.0-100.0)	92.33 (91.0-94.0)
39H	HicA_toxin	II	193P	3	rare	100.0 (100.0-100.0)	100.0 (100.0-100.0)	100.0 (100.0-100.0)
88H	AbiEii	IV	188P	3	rare	100.0 (100.0-100.0)	100.0 (100.0-100.0)	100.0 (100.0-100.0)
118H	CcdB	II	163P	2	rare	100.0 (100.0-100.0)	100.0 (100.0-100.0)	100.0 (100.0-100.0)
63H	HD_3	II	202P	2	rare	100.0 (100.0-100.0)	100.0 (100.0-100.0)	100.0 (100.0-100.0)
130H	Fic	II	220P/129P	2	rare	100.0 (100.0-100.0)	100.0 (100.0-100.0)	100.0 (100.0-100.0)
122H	ParE_toxin	II	160P	2	rare	100.0 (100.0-100.0)	100.0 (100.0-100.0)	100.0 (100.0-100.0)
113H	YafQ_toxin	II	138P	2	rare	97.56 (97.56-97.56)	100.0 (100.0-100.0)	98.0 (98.0-98.0)
123H	Fic	II	116P	2	rare	100.0 (100.0-100.0)	100.0 (100.0-100.0)	100.0 (100.0-100.0)
66H	Peptidase_M78	II	222P	2	rare	100.0 (100.0-100.0)	100.0 (100.0-100.0)	100.0 (100.0-100.0)
139H	YafO_toxin	II	190P	2	rare	100.0 (100.0-100.0)	100.0 (100.0-100.0)	100.0 (100.0-100.0)
83H	PIN	II	100P	2	rare	89.55 (89.55-89.55)	100.0 (100.0-100.0)	90.0 (90.0-90.0)
90H	HigB_toxin	II	183P	2	rare	100.0 (100.0-100.0)	100.0 (100.0-100.0)	100.0 (100.0-100.0)
84H	DUF955	II	215P	2	rare	99.47 (99.47-99.47)	100.0 (100.0-100.0)	99.0 (99.0-99.0)
93H	YafO_toxin	II	108P	2	rare	100.0 (100.0-100.0)	100.0 (100.0-100.0)	100.0 (100.0-100.0)
65H	PemK_toxin	II	142P	2	rare	100.0 (100.0-100.0)	100.0 (100.0-100.0)	100.0 (100.0-100.0)
133H	CbtA_toxin	IV	198P	2	rare	100.0 (100.0-100.0)	100.0 (100.0-100.0)	100.0 (100.0-100.0)
125H	Bro-N	II	26P/107P	2	rare	100.0 (100.0-100.0)	100.0 (100.0-100.0)	100.0 (100.0-100.0)
114H	AntA	II	150P	2	rare	98.44 (98.44-98.44)	100.0 (100.0-100.0)	98.0 (98.0-98.0)
78H	HD	II	195P	2	rare	100.0 (100.0-100.0)	100.0 (100.0-100.0)	100.0 (100.0-100.0)
126H	CbtA_toxin	IV	145P	2	rare	100.0 (100.0-100.0)	100.0 (100.0-100.0)	100.0 (100.0-100.0)
38H	HipA_C	II	137P	1	rare	NA	NA	NA
129H	RelE	II	131P	1	rare	NA	NA	NA
141H	ParE_toxin	II	141P	1	rare	NA	NA	NA
81H	DUF3749	II	167P	1	rare	NA	NA	NA
121H	HicA_toxin	II	206P	1	rare	NA	NA	NA
89H	HD	II	140P	1	rare	NA	NA	NA
111H	Zeta_toxin	II	156P	1	rare	NA	NA	NA
92H	HigB-like_toxin	II	208P	1	rare	NA	NA	NA
127H	YafQ_toxin	II	53P	1	rare	NA	NA	NA
59H	ANT	II	97P/180P	1	rare	NA	NA	NA
135H	DUF4111	II	247P	1	rare	NA	NA	NA
97H	Fic	II	82P	1	rare	NA	NA	NA
58H	Gp49	II	56P	1	rare	NA	NA	NA
85H	HicA_toxin	II	172P	1	rare	NA	NA	NA
128H	DUF488	II	219P	1	rare	NA	NA	NA
120H	HD	II	194P	1	rare	NA	NA	NA
112H	PIN	II	10P	1	rare	NA	NA	NA
105H	PemK_toxin	II	187P	1	rare	NA	NA	NA
148H	PemK_toxin	II	239P	1	rare	NA	NA	NA
146H	DUF4258	II	162P	1	rare	NA	NA	NA
137H	HipA_C	II	89P	1	rare	NA	NA	NA
104H	HicA_toxin	II	241P/246P	1	rare	NA	NA	NA
43H	PIN	II	229P	1	rare	NA	NA	NA
117H	Fic	II	230P	1	rare	NA	NA	NA
145H	ParE_toxin	II	228P	1	rare	NA	NA	NA
98H	ANT	II	161P	1	rare	NA	NA	NA
102H	DUF488	II	191P	1	rare	NA	NA	NA
99H	ParE_toxin	II	130P	1	rare	NA	NA	NA
76H	HigB-like_toxin	II	235P	1	rare	NA	NA	NA
143H	AHSA1	II	85P	1	rare	NA	NA	NA
91H	HipA_C	II	25P	1	rare	NA	NA	NA
110H	YdaT_toxin	II	151P	1	rare	NA	NA	NA
47H	CbtA_toxin	IV	84P	1	rare	NA	NA	NA
142H	HD	II	243P	1	rare	NA	NA	NA
108H	HigB_toxin	II	125P	1	rare	NA	NA	NA
95H	YafO_toxin	II	90P	1	rare	NA	NA	NA
101H	RES	II	169P	1	rare	NA	NA	NA
147H	CcdB	II	242P	1	rare	NA	NA	NA
136H	ParE_toxin	II	224P	1	rare	NA	NA	NA
69H	CbtA_toxin	IV	38P/217P	1	rare	NA	NA	NA
132H	Peptidase_M78	II	153P	1	rare	NA	NA	NA
103H	CcdB	II	159P	1	rare	NA	NA	NA
36H	YdaT_toxin	II	213P	1	rare	NA	NA	NA
124H	YdaT_toxin	II	114P	1	rare	NA	NA	NA
138H	YafO_toxin	II	165P	1	rare	NA	NA	NA
119H	PIN	II	6P	1	rare	NA	NA	NA
134H	YafO_toxin	II	71P	1	rare	NA	NA	NA

## Sheet: S6
Table S6: Identified antitoxin groups
Name	Pfam.Profile	Toxins	Type	Total.count	Upstream.count	Downstream.count	In TADB?	Interpro	Mean.local.aa.identity..min.max.	Mean.alignment.length..min.max.	Mean.global.aa.identity..min.max.
15P	Polyketide_cyc2	5H	II	258	0	258	No	Ubiquitin	99.29 (94.79-100.0)	100.0 (100.0-100.0)	99.32 (95.0-100.0)
35P	Cpta_toxin	11H	IV	258	258	0	Yes	In TADB	99.96 (97.73-100.0)	100.0 (100.0-100.0)	99.97 (98.0-100.0)
34P	Fic	34H	II	255	255	0	Yes	In TADB	98.78 (89.09-100.0)	99.78 (93.0-100.0)	98.57 (85.0-100.0)
8P	GNAT_acetyltran	22H	II	250	0	250	No	Inner membrane transporter	98.66 (90.6-100.0)	99.44 (66.0-100.0)	98.07 (62.0-100.0)
36P	RelE	17H	II	243	0	243	Yes	In TADB	99.51 (81.03-100.0)	99.03 (52.0-100.0)	98.53 (43.0-100.0)
24P	HipA_C	27H	II	242	242	0	Yes	In TADB	98.04 (88.17-100.0)	99.41 (93.0-100.0)	97.55 (85.0-100.0)
3P	Fic	7H	II	240	240	0	Yes	In TADB	99.69 (97.26-100.0)	99.64 (61.0-100.0)	99.45 (61.0-100.0)
9P	RelE	17H	II	238	238	0	No	None	95.43 (85.71-100.0)	100.0 (100.0-100.0)	95.39 (86.0-100.0)
12P	DUF3749	8H	II	236	0	236	No	DUF	98.84 (94.44-100.0)	98.03 (48.0-100.0)	96.96 (47.0-100.0)
5P	PIN	21H	II	236	236	0	Yes	In TADB	99.87 (97.56-100.0)	100.0 (100.0-100.0)	99.89 (98.0-100.0)
7P	ParE_toxin	16H	II	235	235	0	Yes	In TADB	99.55 (94.5-100.0)	95.75 (80.0-100.0)	95.37 (77.0-100.0)
1P	ParE_toxin	26H	II	229	0	229	No	None	97.23 (85.45-100.0)	100.0 (100.0-100.0)	97.15 (85.0-100.0)
32P	HD	10H	II	208	208	0	No	None	98.29 (88.04-100.0)	99.84 (99.0-100.0)	98.1 (87.0-100.0)
6P	PIN	119H/4H	II	157	157	0	Yes	In TADB	94.45 (67.74-100.0)	95.9 (36.0-100.0)	93.91 (32.0-100.0)
30P	Gp49	13H	II	156	0	156	No	DNA binding	98.75 (94.95-100.0)	98.59 (58.0-100.0)	97.97 (59.0-100.0)
4P	ParE_toxin	16H	II	153	0	153	No	None	91.48 (80.3-100.0)	100.0 (100.0-100.0)	91.31 (80.0-100.0)
21P	CcdB	18H	II	142	0	142	No	None	98.37 (86.57-100.0)	98.07 (88.0-100.0)	96.92 (77.0-100.0)
58P	CcdB	18H	II	126	126	0	No	None	98.3 (91.94-100.0)	99.91 (98.0-100.0)	98.16 (92.0-100.0)
17P	Gp49	6H	II	120	0	120	No	DNA binding	99.15 (94.74-100.0)	100.0 (100.0-100.0)	99.19 (95.0-100.0)
27P	Gp49	14H	II	105	0	105	No	DNA binding	99.59 (95.65-100.0)	99.5 (74.0-100.0)	99.14 (72.0-100.0)
16P	HigB_toxin	15H	II	96	0	96	Yes	In TADB	99.27 (95.0-100.0)	100.0 (100.0-100.0)	99.24 (95.0-100.0)
11P	Zeta_toxin	9H	II	85	0	85	No	ABC transporter	96.52 (64.0-100.0)	72.69 (14.0-100.0)	78.73 (38.0-100.0)
13P	RES	3H	II	70	70	0	Yes	In TADB	98.86 (95.92-100.0)	100.0 (100.0-100.0)	98.84 (96.0-100.0)
14P	HigB_toxin	35H	II	59	0	59	Yes	In TADB	99.98 (99.24-100.0)	99.8 (94.0-100.0)	99.76 (94.0-100.0)
48P	CcdB	61H	II	57	57	0	Yes	In TADB	98.55 (93.06-100.0)	98.14 (73.0-100.0)	97.1 (69.0-100.0)
80P	YdaT_toxin	73H/23H	II	54	54	0	No	antitoxin	87.14 (71.05-100.0)	96.81 (86.0-100.0)	85.48 (67.0-100.0)
28P	YdaT_toxin	42H	II	50	0	50	No	None	99.08 (93.33-100.0)	100.0 (100.0-100.0)	99.01 (93.0-100.0)
22P	PemK_toxin	2H	II	45	45	0	Yes	In TADB	98.15 (93.58-100.0)	90.87 (47.0-100.0)	91.31 (46.0-100.0)
62P	AntA	37H	II	42	42	0	No	consensus disorder prediction	76.99 (37.5-100.0)	72.79 (21.0-100.0)	69.99 (22.0-100.0)
95P	ParE_toxin	62H	II	42	42	0	Yes	In TADB	96.86 (89.02-100.0)	100.0 (100.0-100.0)	96.79 (89.0-100.0)
70P	Gp49	25H	II	40	40	0	No	None	94.13 (86.96-100.0)	79.86 (58.0-100.0)	74.98 (47.0-100.0)
74P	CbtA_toxin	45H	IV	39	39	0	No	antitoxin	82.66 (70.37-100.0)	93.19 (74.0-100.0)	77.99 (58.0-100.0)
77P	Gp49	25H	II	39	0	39	No	None	98.89 (96.0-100.0)	98.26 (67.0-100.0)	97.03 (64.0-100.0)
47P	YdaT_toxin	42H	II	37	37	0	No	None	99.85 (97.18-100.0)	100.0 (100.0-100.0)	99.89 (97.0-100.0)
73P	RelE	17H	II	32	32	0	No	None	93.8 (57.32-100.0)	90.54 (54.0-100.0)	86.26 (47.0-100.0)
26P	AntA	37H/125H	II	30	0	30	No	DUF	92.9 (76.27-100.0)	100.0 (100.0-100.0)	92.91 (76.0-100.0)
29P	NTP_transf_2	57H	II	27	0	27	Yes	In TADB	100.0 (100.0-100.0)	100.0 (100.0-100.0)	100.0 (100.0-100.0)
105P	RES	12H	II	26	0	26	No	None	100.0 (100.0-100.0)	100.0 (100.0-100.0)	100.0 (100.0-100.0)
46P	RES	12H	II	26	26	0	No	None	99.7 (96.08-100.0)	100.0 (100.0-100.0)	99.69 (96.0-100.0)
19P	RelE	33H	II	25	0	25	Yes	In TADB	90.64 (78.72-100.0)	98.48 (81.0-100.0)	89.43 (65.0-100.0)
76P	YdaT_toxin	73H/23H	II	25	0	25	No	consensus disorder prediction	74.64 (44.3-100.0)	79.09 (24.0-100.0)	59.88 (16.0-100.0)
81P	HD	10H	II	24	24	0	No	None	98.87 (96.36-100.0)	100.0 (100.0-100.0)	98.76 (96.0-100.0)
109P	Bro-N	28H	II	22	22	0	No	regulation of transcription	94.63 (85.45-100.0)	95.92 (92.0-100.0)	91.18 (78.0-100.0)
2P	ParE_toxin	52H	II	22	22	0	Yes	In TADB	99.34 (98.73-100.0)	100.0 (100.0-100.0)	99.48 (99.0-100.0)
40P	NTP_transf_2	20H	II	21	21	0	No	DUF	100.0 (100.0-100.0)	100.0 (100.0-100.0)	100.0 (100.0-100.0)
101P	PemK_toxin	2H	II	20	20	0	Yes	In TADB	98.04 (95.29-100.0)	100.0 (100.0-100.0)	97.82 (95.0-100.0)
44P	ParE_toxin	44H	II	19	19	0	No	None	97.59 (80.46-100.0)	99.05 (91.0-100.0)	96.85 (73.0-100.0)
65P	HD	10H	II	18	18	0	No	None	98.47 (95.51-100.0)	100.0 (100.0-100.0)	98.64 (96.0-100.0)
23P	ParE_toxin	44H	II	16	0	16	No	None	96.56 (84.75-100.0)	98.52 (88.0-100.0)	95.28 (76.0-100.0)
41P	ParE_toxin	62H	II	15	0	15	No	None	99.01 (96.67-100.0)	95.33 (65.0-100.0)	94.36 (62.0-100.0)
78P	Gp49	49H	II	15	0	15	Yes	In TADB	100.0 (100.0-100.0)	100.0 (100.0-100.0)	100.0 (100.0-100.0)
67P	Gp49	24H	II	12	0	12	Yes	In TADB	100.0 (100.0-100.0)	100.0 (100.0-100.0)	100.0 (100.0-100.0)
68P	YdaT_toxin	30H/29H	II	12	0	12	No	None	90.35 (80.95-100.0)	99.39 (98.0-100.0)	89.61 (80.0-100.0)
136P	Bro-N	1H	II	11	0	11	No	None	99.77 (98.72-100.0)	100.0 (100.0-100.0)	99.82 (99.0-100.0)
54P	YdaT_toxin	42H	II	11	11	0	No	None	100.0 (100.0-100.0)	100.0 (100.0-100.0)	100.0 (100.0-100.0)
61P	YdaT_toxin	23H	II	11	11	0	No	antitoxin	84.86 (73.61-100.0)	98.73 (93.0-100.0)	84.45 (70.0-100.0)
93P	YdaT_toxin	23H	II	11	11	0	No	None	99.37 (98.85-100.0)	100.0 (100.0-100.0)	99.45 (99.0-100.0)
102P	AbiEii	32H	IV	10	0	10	No	None	100.0 (100.0-100.0)	100.0 (100.0-100.0)	100.0 (100.0-100.0)
50P	HD_3	72H	II	10	0	10	No	None	100.0 (100.0-100.0)	100.0 (100.0-100.0)	100.0 (100.0-100.0)
51P	PIN	4H	II	10	0	10	No	None	97.94 (93.83-100.0)	100.0 (100.0-100.0)	97.96 (94.0-100.0)
63P	Zeta_toxin	9H	II	10	10	0	No	None	96.3 (90.74-100.0)	100.0 (100.0-100.0)	96.24 (91.0-100.0)
33P	YdaT_toxin	23H	II	9	9	0	No	antitoxin	99.12 (97.37-100.0)	100.0 (100.0-100.0)	99.25 (97.0-100.0)
49P	CbtA_toxin	70H	IV	9	9	0	No	antitoxin	94.38 (88.23-100.0)	100.0 (100.0-100.0)	94.28 (88.0-100.0)
87P	PemK_toxin	40H	II	9	9	0	No	None	100.0 (100.0-100.0)	100.0 (100.0-100.0)	100.0 (100.0-100.0)
92P	RES	3H	II	9	0	9	No	None	100.0 (100.0-100.0)	100.0 (100.0-100.0)	100.0 (100.0-100.0)
123P	YdaT_toxin	73H/23H	II	8	8	0	No	antitoxin	93.76 (80.0-100.0)	100.0 (100.0-100.0)	93.79 (80.0-100.0)
132P	CbtA_toxin	45H	IV	8	0	8	No	None	100.0 (100.0-100.0)	100.0 (100.0-100.0)	100.0 (100.0-100.0)
146P	PemK_toxin	2H	II	8	0	8	No	None	100.0 (100.0-100.0)	86.5 (46.0-100.0)	86.5 (46.0-100.0)
168P	Fic	7H	II	8	0	8	No	None	96.12 (87.72-100.0)	100.0 (100.0-100.0)	95.54 (86.0-100.0)
42P	AntA	37H	II	8	0	8	No	None	89.29 (73.68-100.0)	97.86 (96.0-100.0)	87.71 (72.0-100.0)
45P	HicA_toxin	87H	II	8	0	8	Yes	In TADB	99.79 (99.16-100.0)	100.0 (100.0-100.0)	99.75 (99.0-100.0)
60P	DUF955	71H	II	8	8	0	No	DNA binding	100.0 (100.0-100.0)	100.0 (100.0-100.0)	100.0 (100.0-100.0)
107P	Bro-N	125H/107H	II	7	7	0	No	prophage	91.16 (78.57-100.0)	100.0 (100.0-100.0)	91.14 (79.0-100.0)
152P	Gp49	67H	II	7	0	7	Yes	In TADB	99.7 (98.95-100.0)	100.0 (100.0-100.0)	99.71 (99.0-100.0)
181P	DUF488	19H	II	7	0	7	No	None	100.0 (100.0-100.0)	93.71 (78.0-100.0)	93.71 (78.0-100.0)
20P	HipA_C	60H	II	7	7	0	No	DNA binding	98.25 (95.92-100.0)	100.0 (100.0-100.0)	98.29 (96.0-100.0)
52P	HicA_toxin	54H/31H	II	7	6	1	No	DUF	98.77 (97.65-100.0)	92.38 (84.0-100.0)	91.33 (82.0-100.0)
99P	YdaT_toxin	56H	II	7	0	7	No	None	98.83 (95.89-100.0)	100.0 (100.0-100.0)	98.86 (96.0-100.0)
104P	YdaT_toxin	29H	II	6	6	0	No	antitoxin	98.58 (97.59-100.0)	95.2 (92.0-100.0)	94.0 (90.0-100.0)
111P	YdaT_toxin	42H	II	6	6	0	No	DNA binding	98.85 (97.33-100.0)	100.0 (100.0-100.0)	99.0 (97.0-100.0)
154P	HigB-like_toxin	41H	II	6	0	6	No	None	95.36 (88.57-100.0)	100.0 (100.0-100.0)	95.4 (89.0-100.0)
91P	AntA	96H	II	6	6	0	No	prophage	100.0 (100.0-100.0)	100.0 (100.0-100.0)	100.0 (100.0-100.0)
121P	YdaT_toxin	23H	II	5	5	0	No	antitoxin	100.0 (100.0-100.0)	99.6 (99.0-100.0)	99.6 (99.0-100.0)
124P	Fic	64H	II	5	5	0	No	consensus disorder prediction	92.36 (82.02-100.0)	100.0 (100.0-100.0)	92.4 (82.0-100.0)
135P	Fic	86H	II	5	0	5	No	None	100.0 (100.0-100.0)	100.0 (100.0-100.0)	100.0 (100.0-100.0)
144P	Bro-N	53H	II	5	5	0	No	None	98.42 (96.05-100.0)	100.0 (100.0-100.0)	98.4 (96.0-100.0)
39P	HigB_toxin	51H	II	5	0	5	No	DNA binding	99.65 (98.65-100.0)	81.6 (54.0-100.0)	81.2 (53.0-100.0)
43P	Fic	86H	II	5	5	0	No	None	100.0 (100.0-100.0)	100.0 (100.0-100.0)	100.0 (100.0-100.0)
55P	DUF955	50H	II	5	5	0	No	DNA binding	99.32 (98.29-100.0)	99.2 (98.0-100.0)	98.8 (97.0-100.0)
66P	DUF4111	20H	II	5	5	0	No	None	100.0 (100.0-100.0)	100.0 (100.0-100.0)	100.0 (100.0-100.0)
103P	PIN	4H	II	4	0	4	No	None	100.0 (100.0-100.0)	100.0 (100.0-100.0)	100.0 (100.0-100.0)
110P	PemK_toxin	131H	II	4	4	0	No	None	92.94 (88.23-100.0)	100.0 (100.0-100.0)	92.67 (88.0-100.0)
118P	Bro-N	1H	II	4	0	4	No	None	100.0 (100.0-100.0)	100.0 (100.0-100.0)	100.0 (100.0-100.0)
133P	YdaT_toxin	42H	II	4	4	0	No	None	100.0 (100.0-100.0)	100.0 (100.0-100.0)	100.0 (100.0-100.0)
157P	CbtA_toxin	45H	IV	4	0	4	No	None	93.33 (87.69-100.0)	100.0 (100.0-100.0)	93.5 (88.0-100.0)
173P	Fic	34H	II	4	0	4	No	Glutamine amidotransferase	99.18 (98.36-100.0)	94.5 (91.0-99.0)	94.0 (90.0-99.0)
199P	AntA	74H	II	4	4	0	No	None	100.0 (100.0-100.0)	100.0 (100.0-100.0)	100.0 (100.0-100.0)
38P	CbtA_toxin	45H/69H	IV	4	4	0	No	antitoxin	79.12 (73.0-84.61)	91.17 (84.0-100.0)	71.83 (60.0-84.0)
64P	CcdB	109H	II	4	4	0	No	consensus disorder prediction	97.58 (95.16-100.0)	100.0 (100.0-100.0)	97.5 (95.0-100.0)
98P	GNAT_acetyltran	22H	II	4	4	0	No	None	100.0 (100.0-100.0)	100.0 (100.0-100.0)	100.0 (100.0-100.0)
113P	ParE_toxin	115H	II	3	3	0	Yes	In TADB	88.55 (87.84-89.19)	86.33 (80.0-93.0)	77.33 (72.0-84.0)
117P	YdaT_toxin	23H	II	3	3	0	No	antitoxin	100.0 (100.0-100.0)	100.0 (100.0-100.0)	100.0 (100.0-100.0)
119P	YdaT_toxin	42H	II	3	3	0	No	None	99.1 (98.65-100.0)	100.0 (100.0-100.0)	99.33 (99.0-100.0)
134P	Gp49	48H	II	3	0	3	Yes	In TADB	100.0 (100.0-100.0)	100.0 (100.0-100.0)	100.0 (100.0-100.0)
164P	HigB-like_toxin	77H	II	3	3	0	No	None	100.0 (100.0-100.0)	100.0 (100.0-100.0)	100.0 (100.0-100.0)
185P	CbtA_toxin	70H	IV	3	3	0	No	toxin domain	100.0 (100.0-100.0)	100.0 (100.0-100.0)	100.0 (100.0-100.0)
188P	AbiEii	88H	IV	3	3	0	No	regulation of transcription	100.0 (100.0-100.0)	100.0 (100.0-100.0)	100.0 (100.0-100.0)
193P	HicA_toxin	39H	II	3	3	0	No	DUF	100.0 (100.0-100.0)	100.0 (100.0-100.0)	100.0 (100.0-100.0)
197P	Bro-N	54H	II	3	3	0	No	None	100.0 (100.0-100.0)	100.0 (100.0-100.0)	100.0 (100.0-100.0)
88P	CbtA_toxin	70H	IV	3	0	3	No	None	100.0 (100.0-100.0)	100.0 (100.0-100.0)	100.0 (100.0-100.0)
96P	ParE_toxin	82H	II	3	3	0	Yes	In TADB	90.36 (86.75-92.77)	100.0 (100.0-100.0)	90.67 (87.0-93.0)
100P	PIN	83H	II	2	2	0	No	antitoxin	86.91 (86.91-86.91)	99.0 (99.0-99.0)	86.0 (86.0-86.0)
108P	YafO_toxin	93H	II	2	2	0	No	None	100.0 (100.0-100.0)	100.0 (100.0-100.0)	100.0 (100.0-100.0)
116P	Fic	123H	II	2	2	0	No	antitoxin	100.0 (100.0-100.0)	100.0 (100.0-100.0)	100.0 (100.0-100.0)
120P	Bro-N	28H	II	2	2	0	No	None	100.0 (100.0-100.0)	100.0 (100.0-100.0)	100.0 (100.0-100.0)
126P	YdaT_toxin	29H	II	2	2	0	No	None	95.51 (95.51-95.51)	100.0 (100.0-100.0)	96.0 (96.0-96.0)
128P	DUF488	19H	II	2	2	0	No	DUF	97.89 (97.89-97.89)	92.0 (92.0-92.0)	90.0 (90.0-90.0)
138P	YafQ_toxin	113H	II	2	0	2	No	None	100.0 (100.0-100.0)	100.0 (100.0-100.0)	100.0 (100.0-100.0)
142P	PemK_toxin	65H	II	2	2	0	No	None	100.0 (100.0-100.0)	100.0 (100.0-100.0)	100.0 (100.0-100.0)
145P	CbtA_toxin	126H	IV	2	0	2	No	None	100.0 (100.0-100.0)	100.0 (100.0-100.0)	100.0 (100.0-100.0)
147P	HigB_toxin	51H	II	2	0	2	No	DNA binding	100.0 (100.0-100.0)	100.0 (100.0-100.0)	100.0 (100.0-100.0)
149P	Bro-N	28H	II	2	2	0	No	None	100.0 (100.0-100.0)	100.0 (100.0-100.0)	100.0 (100.0-100.0)
150P	AntA	114H	II	2	2	0	No	Endodeoxyribonuclease	97.73 (97.73-97.73)	100.0 (100.0-100.0)	98.0 (98.0-98.0)
160P	ParE_toxin	122H	II	2	2	0	No	DNA integration	98.65 (98.65-98.65)	61.0 (61.0-61.0)	60.0 (60.0-60.0)
163P	CcdB	118H	II	2	2	0	No	antitoxin	100.0 (100.0-100.0)	100.0 (100.0-100.0)	100.0 (100.0-100.0)
166P	AbiEii	106H	IV	2	0	2	No	None	96.49 (96.49-96.49)	64.0 (64.0-64.0)	63.0 (63.0-63.0)
179P	CbtA_toxin	45H	IV	2	2	0	No	None	100.0 (100.0-100.0)	100.0 (100.0-100.0)	100.0 (100.0-100.0)
183P	HigB_toxin	90H	II	2	2	0	No	None	98.44 (98.44-98.44)	100.0 (100.0-100.0)	98.0 (98.0-98.0)
184P	AbiEii	106H	IV	2	2	0	No	None	100.0 (100.0-100.0)	100.0 (100.0-100.0)	100.0 (100.0-100.0)
186P	Bro-N	68H	II	2	2	0	No	None	96.3 (96.3-96.3)	100.0 (100.0-100.0)	96.0 (96.0-96.0)
190P	YafO_toxin	139H	II	2	2	0	No	None	100.0 (100.0-100.0)	100.0 (100.0-100.0)	100.0 (100.0-100.0)
192P	YdaT_toxin	23H	II	2	2	0	No	None	100.0 (100.0-100.0)	100.0 (100.0-100.0)	100.0 (100.0-100.0)
195P	HD	78H	II	2	0	2	No	None	100.0 (100.0-100.0)	100.0 (100.0-100.0)	100.0 (100.0-100.0)
196P	ParE_toxin	115H	II	2	2	0	No	None	100.0 (100.0-100.0)	100.0 (100.0-100.0)	100.0 (100.0-100.0)
198P	CbtA_toxin	133H	IV	2	2	0	No	None	100.0 (100.0-100.0)	100.0 (100.0-100.0)	100.0 (100.0-100.0)
202P	HD_3	63H	II	2	2	0	No	None	100.0 (100.0-100.0)	100.0 (100.0-100.0)	100.0 (100.0-100.0)
207P	DUF4111	20H	II	2	2	0	No	None	100.0 (100.0-100.0)	100.0 (100.0-100.0)	100.0 (100.0-100.0)
210P	YdaT_toxin	42H	II	2	2	0	No	None	100.0 (100.0-100.0)	100.0 (100.0-100.0)	100.0 (100.0-100.0)
211P	PemK_toxin	100H	II	2	2	0	No	antitoxin	87.65 (87.65-87.65)	100.0 (100.0-100.0)	88.0 (88.0-88.0)
214P	ParE_toxin	94H	II	2	0	2	No	None	100.0 (100.0-100.0)	100.0 (100.0-100.0)	100.0 (100.0-100.0)
215P	DUF955	84H	II	2	2	0	No	None	100.0 (100.0-100.0)	100.0 (100.0-100.0)	100.0 (100.0-100.0)
222P	Peptidase_M78	66H	II	2	0	2	No	None	100.0 (100.0-100.0)	100.0 (100.0-100.0)	100.0 (100.0-100.0)
232P	YdaT_toxin	23H	II	2	0	2	No	None	98.84 (98.84-98.84)	100.0 (100.0-100.0)	99.0 (99.0-99.0)
31P	PIN	21H	II	2	2	0	No	toxin domain	98.08 (98.08-98.08)	98.0 (98.0-98.0)	96.0 (96.0-96.0)
69P	RES	3H	II	2	0	2	No	None	100.0 (100.0-100.0)	96.0 (96.0-96.0)	96.0 (96.0-96.0)
106P	RES	3H	II	1	0	1	No	None	100	100	100
10P	PIN	112H	II	1	0	1	No	consensus disorder prediction	100	100	100
112P	HD	10H	II	1	1	0	No	None	100	100	100
114P	YdaT_toxin	124H	II	1	1	0	No	DNA binding	100	100	100
115P	PemK_toxin	2H	II	1	0	1	No	None	100	100	100
125P	HigB_toxin	108H	II	1	0	1	No	None	100	100	100
127P	ParE_toxin	26H	II	1	0	1	Yes	In TADB	100	100	100
129P	Fic	130H	II	1	0	1	No	None	100	100	100
130P	ParE_toxin	99H	II	1	1	0	Yes	In TADB	100	100	100
131P	RelE	129H	II	1	0	1	Yes	In TADB	100	100	100
137P	HipA_C	38H	II	1	1	0	Yes	In TADB	100	100	100
139P	Bro-N	68H	II	1	0	1	No	None	100	100	100
140P	HD	89H	II	1	1	0	No	None	100	100	100
141P	ParE_toxin	141H	II	1	1	0	Yes	In TADB	100	100	100
143P	CcdB	18H	II	1	0	1	No	toxin domain	100	100	100
151P	YdaT_toxin	110H	II	1	1	0	No	antitoxin	100	100	100
153P	Peptidase_M78	132H	II	1	1	0	No	DNA binding	100	100	100
155P	RelE	33H	II	1	1	0	No	consensus disorder prediction	100	100	100
156P	Zeta_toxin	111H	II	1	1	0	No	ABC transporter	100	100	100
158P	PemK_toxin	131H	II	1	0	1	No	None	100	100	100
159P	CcdB	103H	II	1	1	0	No	antitoxin	100	100	100
161P	ANT	98H	II	1	1	0	No	Endodeoxyribonuclease	100	100	100
162P	DUF4258	146H	II	1	0	1	No	None	100	100	100
165P	YafO_toxin	138H	II	1	1	0	No	None	100	100	100
167P	DUF3749	81H	II	1	0	1	No	consensus disorder prediction	100	100	100
169P	RES	101H	II	1	0	1	No	None	100	100	100
170P	CbtA_toxin	45H	IV	1	0	1	No	None	100	100	100
171P	PemK_toxin	2H	II	1	0	1	No	None	100	100	100
172P	HicA_toxin	85H	II	1	0	1	No	antitoxin	100	100	100
174P	CbtA_toxin	70H	IV	1	1	0	No	antitoxin	100	100	100
175P	Gp49	6H	II	1	1	0	No	consensus disorder prediction	100	100	100
176P	YdaT_toxin	23H	II	1	1	0	No	None	100	100	100
178P	PemK_toxin	131H	II	1	0	1	No	None	100	100	100
180P	ANT	59H	II	1	1	0	No	prophage	100	100	100
182P	YdaT_toxin	29H	II	1	0	1	No	None	100	100	100
187P	PemK_toxin	105H	II	1	1	0	Yes	In TADB	100	100	100
189P	ParE_toxin	82H	II	1	0	1	No	None	100	100	100
191P	DUF488	102H	II	1	1	0	No	consensus disorder prediction	100	100	100
194P	HD	120H	II	1	1	0	No	None	100	100	100
201P	Fic	64H	II	1	0	1	No	None	100	100	100
204P	PIN	4H	II	1	0	1	No	None	100	100	100
205P	DUF4111	20H	II	1	1	0	No	None	100	100	100
206P	HicA_toxin	121H	II	1	1	0	No	DUF	100	100	100
208P	HigB-like_toxin	92H	II	1	0	1	No	None	100	100	100
209P	HigB-like_toxin	41H	II	1	0	1	No	None	100	100	100
212P	PIN	21H	II	1	0	1	No	toxin domain	100	100	100
213P	YdaT_toxin	36H	II	1	0	1	No	None	100	100	100
217P	CbtA_toxin	69H	IV	1	0	1	No	None	100	100	100
218P	YdaT_toxin	56H	II	1	0	1	No	None	100	100	100
219P	DUF488	128H	II	1	0	1	No	None	100	100	100
220P	Fic	130H	II	1	0	1	No	None	100	100	100
221P	YdaT_toxin	23H	II	1	1	0	No	None	100	100	100
223P	DUF4111	20H	II	1	0	1	No	None	100	100	100
224P	ParE_toxin	136H	II	1	1	0	Yes	In TADB	100	100	100
225P	ParE_toxin	94H	II	1	1	0	No	None	100	100	100
227P	AbiEii	106H	IV	1	1	0	No	None	100	100	100
228P	ParE_toxin	145H	II	1	1	0	No	None	100	100	100
229P	PIN	43H	II	1	1	0	Yes	In TADB	100	100	100
230P	Fic	117H	II	1	1	0	No	None	100	100	100
231P	RES	3H	II	1	0	1	No	None	100	100	100
233P	HipA_C	60H	II	1	1	0	No	None	100	100	100
234P	CbtA_toxin	45H	IV	1	0	1	No	None	100	100	100
235P	HigB-like_toxin	76H	II	1	0	1	No	antitoxin	100	100	100
236P	HD	10H	II	1	0	1	No	None	100	100	100
237P	CbtA_toxin	70H	IV	1	0	1	No	None	100	100	100
238P	PIN	4H	II	1	0	1	No	None	100	100	100
239P	PemK_toxin	148H	II	1	0	1	No	None	100	100	100
240P	PIN	4H	II	1	0	1	No	None	100	100	100
241P	HicA_toxin	104H	II	1	1	0	No	None	100	100	100
242P	CcdB	147H	II	1	1	0	Yes	In TADB	100	100	100
243P	HD	142H	II	1	0	1	No	toxin domain	100	100	100
244P	Couple_hipA	27H	II	1	0	1	No	None	100	100	100
245P	PemK_toxin	100H	II	1	1	0	No	None	100	100	100
246P	HicA_toxin	104H	II	1	0	1	Yes	In TADB	100	100	100
247P	DUF4111	135H	II	1	1	0	No	consensus disorder prediction	100	100	100
25P	HipA_C	91H	II	1	1	0	No	None	100	100	100
53P	YafQ_toxin	127H	II	1	1	0	Yes	In TADB	100	100	100
56P	Gp49	58H	II	1	0	1	Yes	In TADB	100	100	100
59P	HipA_C	27H	II	1	0	1	No	None	100	100	100
71P	YafO_toxin	134H	II	1	1	0	No	None	100	100	100
75P	CbtA_toxin	45H	IV	1	1	0	No	None	100	100	100
79P	ParE_toxin	62H	II	1	0	1	No	None	100	100	100
82P	Fic	97H	II	1	1	0	Yes	In TADB	100	100	100
84P	CbtA_toxin	47H	IV	1	0	1	No	None	100	100	100
85P	AHSA1	143H	II	1	1	0	No	consensus disorder prediction	100	100	100
89P	HipA_C	137H	II	1	0	1	No	DNA binding	100	100	100
90P	YafO_toxin	95H	II	1	1	0	No	consensus disorder prediction	100	100	100
97P	ANT	59H	II	1	0	1	No	None	100	100	100

## Sheet: S7
Table S7: Number of unique toxin groups per Pfam profile
Pfam-Profile	Number of unique toxin groups	Toxin type
ParE_toxin	13	II
Gp49	9	II
YdaT_toxin	9	II
Fic	8	II
Bro-N	7	II
PemK_toxin	7	II
CbtA_toxin	6	IV
CcdB	6	II
HicA_toxin	6	II
PIN	6	II
HD	5	II
HigB_toxin	5	II
HipA_C	5	II
YafO_toxin	5	II
AntA	4	II
HigB-like_toxin	4	II
AbiEii	3	IV
DUF488	3	II
DUF955	3	II
RelE	3	II
RES	3	II
ANT	2	II
DUF3749	2	II
HD_3	2	II
NTP_transf_2	2	II
Peptidase_M78	2	II
YafQ_toxin	2	II
Zeta_toxin	2	II
AHSA1	1	II
Cpta_toxin	1	IV
DUF4111	1	II
DUF4258	1	II
GNAT_acetyltran	1	II
Polyketide_cyc2	1	II

## Sheet: S8
Table S8: Orphan antitoxins identified in this study
ID	Total Orphans	kpi	kpii	kpiii	Predicted function	Original Toin Domain	Toxin type
104P	1	0	1	0	antitoxin	YdaT_toxin	II
106P	59	58	1	0	None	RES	II
107P	34	30	3	1	prophage	Bro-N	II
109P	3	3	0	0	regulation of transcription	Bro-N	II
10P	2	2	0	0	consensus disorder prediction	PIN	II
114P	10	5	5	0	DNA binding	YdaT_toxin	II
115P	36	0	19	17	None	PemK_toxin	II
118P	135	135	0	0	None	Bro-N	II
11P	1	1	0	0	ABC transporter	Zeta_toxin	II
120P	2	1	1	0	None	Bro-N	II
124P	248	219	15	14	consensus disorder prediction	Fic	II
126P	1	0	1	0	None	YdaT_toxin	II
127P	28	8	19	1	In TADB	ParE_toxin	II
128P	8	6	0	2	DUF	DUF488	II
129P	2	0	2	0	None	Fic	II
12P	11	10	0	1	DUF	DUF3749	II
132P	5	5	0	0	None	CbtA_toxin	IV
134P	6	6	0	0	In TADB	Gp49	II
136P	47	47	0	0	None	Bro-N	II
137P	2	2	0	0	In TADB	HipA_C	II
139P	8	4	4	0	None	Bro-N	II
13P	25	21	4	0	In TADB	RES	II
142P	2	2	0	0	None	PemK_toxin	II
143P	110	109	0	1	toxin domain	CcdB	II
144P	2	1	1	0	None	Bro-N	II
146P	3	3	0	0	None	PemK_toxin	II
14P	2	2	0	0	In TADB	HigB_toxin	II
150P	13	12	0	1	Endodeoxyribonuclease	AntA	II
156P	30	27	0	3	ABC transporter	Zeta_toxin	II
15P	1	1	0	0	Ubiquitin	Polyketide_cyc2	II
160P	3	3	0	0	DNA integration	ParE_toxin	II
161P	77	69	2	6	Endodeoxyribonuclease	ANT	II
162P	4	4	0	0	None	DUF4258	II
166P	8	8	0	0	None	AbiEii	IV
167P	37	32	0	5	consensus disorder prediction	DUF3749	II
16P	1	1	0	0	In TADB	HigB_toxin	II
172P	1	1	0	0	antitoxin	HicA_toxin	II
173P	3	3	0	0	Glutamine amidotransferase	Fic	II
181P	21	19	2	0	None	DUF488	II
184P	195	179	0	16	None	AbiEii	IV
185P	6	2	2	2	toxin domain	CbtA_toxin	IV
188P	1	1	0	0	regulation of transcription	AbiEii	IV
191P	1	1	0	0	consensus disorder prediction	DUF488	II
194P	4	4	0	0	None	HD	II
195P	6	5	0	1	None	HD	II
19P	1	0	0	1	In TADB	RelE	II
1P	10	9	0	1	None	ParE_toxin	II
202P	12	12	0	0	None	HD_3	II
204P	4	2	0	2	None	PIN	II
205P	2	2	0	0	None	DUF4111	II
206P	1	1	0	0	DUF	HicA_toxin	II
207P	3	3	0	0	None	DUF4111	II
212P	1	0	0	1	toxin domain	PIN	II
214P	1	1	0	0	None	ParE_toxin	II
21P	42	42	0	0	None	CcdB	II
224P	2	2	0	0	In TADB	ParE_toxin	II
225P	2	2	0	0	None	ParE_toxin	II
22P	8	7	0	1	In TADB	PemK_toxin	II
231P	123	114	6	3	None	RES	II
233P	1	1	0	0	None	HipA_C	II
236P	1	0	0	1	None	HD	II
238P	6	5	1	0	None	PIN	II
23P	1	1	0	0	None	ParE_toxin	II
243P	2	2	0	0	toxin domain	HD	II
244P	1	1	0	0	None	Couple_hipA	II
246P	5	5	0	0	In TADB	HicA_toxin	II
24P	17	16	0	1	In TADB	HipA_C	II
26P	2	1	1	0	DUF	AntA	II
29P	1	1	0	0	In TADB	NTP_transf_2	II
30P	2	2	0	0	DNA binding	Gp49	II
32P	7	6	1	0	None	HD	II
34P	2	2	0	0	In TADB	Fic	II
35P	1	1	0	0	In TADB	Cpta_toxin	II
36P	6	5	0	1	In TADB	RelE	II
38P	2	2	0	0	antitoxin	CbtA_toxin	IV
39P	92	80	9	3	DNA binding	HigB_toxin	II
3P	1	0	0	1	In TADB	Fic	II
40P	4	4	0	0	DUF	DUF4111	II
43P	1	1	0	0	None	Fic	II
45P	45	45	0	0	In TADB	HicA_toxin	II
49P	2	0	2	0	antitoxin	CbtA_toxin	IV
4P	10	10	0	0	None	ParE_toxin	II
51P	2	2	0	0	None	PIN	II
58P	123	123	0	0	None	CcdB	II
59P	251	214	19	18	None	HipA_C	II
60P	1	1	0	0	DNA binding	DUF955	II
62P	1	1	0	0	consensus disorder prediction	AntA	II
63P	8	0	0	8	None	Zeta_toxin	II
66P	80	72	8	0	None	DUF4111	II
68P	2	0	2	0	None	YdaT_toxin	II
6P	4	4	0	0	In TADB	PIN	II
70P	1	0	1	0	None	Gp49	II
73P	16	13	3	0	None	RelE	II
74P	1	1	0	0	antitoxin	CbtA_toxin	IV
75P	12	7	4	1	None	CbtA_toxin	IV
76P	18	18	0	0	consensus disorder prediction	YdaT_toxin	II
77P	2	0	1	1	None	Gp49	II
78P	1	1	0	0	In TADB	Gp49	II
79P	60	52	6	2	None	ParE_toxin	II
7P	11	9	2	0	In TADB	ParE_toxin	II
80P	1	0	1	0	antitoxin	YdaT_toxin	II
89P	18	0	0	18	DNA binding	HipA_C	II
91P	4	3	1	0	prophage	AntA	II
92P	5	5	0	0	None	RES	II
9P	2	1	1	0	None	RelE	II
104P	II	YdaT_toxin	1	Known
43P	II	Fic	1	Novel
188P	IV	AbiEii	1	Novel
214P	II	ParE_toxin	1	Novel
126P	II	YdaT_toxin	1	Novel
145P	IV	CbtA_toxin	1	Novel
190P	II	YafO_toxin	1	Novel
172P	II	HicA_toxin	1	Known
191P	II	DUF488	1	Novel
233P	II	HipA_C	1	Novel
206P	II	HicA_toxin	1	Novel

## Sheet: S9
Table S9: Blast+ results of toxin contigs against the RefSeq database
Toxin	Hit	Identity	Alignment Coverage
12H	Klebsiella pneumoniae subsp. pneumoniae NTUH-K2044 plasmid pK2044 DNA complete genome	99.987	1
12H	Klebsiella pneumoniae KCTC 2242 plasmid pKCTC2242 complete sequence	99.853	1
12H	Klebsiella pneumoniae CG43 plasmid pLVPK complete sequence	99.62	1
24H	Photobacterium damselae subsp. piscicida plasmid pP91278 complete sequence	99.979	0.958008
24H	Photobacterium damselae subsp. piscicida plasmid pP99-018 complete sequence	99.979	0.866182
24H	Klebsiella pneumoniae plasmid IncA/C-LS6 complete sequence	99.975	0.99879
24H	Salmonella enterica subsp. enterica serovar Heidelberg plasmid pSH111_166 complete sequence	100	1
24H	Klebsiella pneumoniae plasmid pNDM-KN complete sequence	98.458	0.848935
24H	Providencia stuartii plasmid pTC2 complete sequence	99.96	0.812693
3H	Klebsiella pneumoniae subsp. rhinoscleromatis strain SB3432 complete genome	99.066	0.941184
3H	Klebsiella pneumoniae subsp. pneumoniae NTUH-K2044 plasmid pK2044 DNA complete genome	99.995	1
3H	Klebsiella pneumoniae KCTC 2242 plasmid pKCTC2242 complete sequence	99.948	0.99711
3H	Klebsiella pneumoniae CG43 plasmid pLVPK complete sequence	99.921	0.955943
3H	Klebsiella pneumoniae plasmid pNDM-MAR complete sequence	99.764	0.961878
3H	Klebsiella pneumoniae 342 plasmid pKP187 complete sequence	98.336	0.898863
72H	Photobacterium damselae subsp. piscicida plasmid pP91278 complete sequence	100	1
72H	Photobacterium damselae subsp. piscicida plasmid pP99-018 complete sequence	100	1
72H	Escherichia coli UMNK88 plasmid pUMNK88 complete sequence	100	0.969458
72H	Klebsiella pneumoniae plasmid pRMH760 complete sequence	100	0.969458
72H	Klebsiella pneumoniae plasmid IncA/C-LS6 complete sequence	100	0.969458
72H	Salmonella enterica subsp. enterica serovar Newport str. SL254 plasmid pSN254 complete sequence	100	0.969458
72H	Aeromonas hydrophila plasmid pR148 complete sequence	100	0.969458
72H	Escherichia coli plasmid pAPEC1990_61 complete sequence	100	0.969458
72H	Escherichia coli plasmid pNDM-1_Dok01 complete sequence	100	0.969458
72H	Salmonella enterica subsp. enterica serovar Dublin plasmid pSD_174 complete sequence	100	0.969458
72H	Salmonella enterica plasmid pAM04528 complete sequence	100	0.969458
72H	Salmonella enterica subsp. enterica serovar Heidelberg plasmid pSH111_166 complete sequence	100	0.969458
72H	Providencia stuartii plasmid pMR0211 complete sequence	100	0.969458
72H	Escherichia coli plasmid pAR060302 complete sequence	100	0.969458
72H	Escherichia coli plasmid peH4H complete sequence	100	0.969458
72H	Klebsiella pneumoniae strain CRE114 plasmid pIMP-PH114 complete sequence	99.979	1
72H	Enterobacter aerogenes EA1509E plasmid pEA1509_A complete sequence	99.993	1
72H	Klebsiella pneumoniae plasmid pR55 complete sequence	99.993	1
72H	Salmonella enterica subsp. enterica serovar Kentucky strain 1643/10 plasmid p1643_10 complete sequence	99.986	1
72H	Escherichia coli plasmid pPG010208 complete sequence	100	1
72H	Yersinia ruckeri YR71 plasmid pYR1 complete sequence	99.803	1.0001
72H	Escherichia coli strain SCEC2 plasmid pSCEC2 complete sequence	99.993	1.00007
72H	Salmonella enterica subsp. enterica serovar Typhimurium var. 5- str. CFSAN001921 plasmid unnamed complete sequence	99.771	1.00031
72H	Providencia stuartii plasmid pTC2 complete sequence	99.979	1
72H	Vibrio cholerae strain BI144 plasmid pVCR94deltaX complete sequence	98.359	1.00021
72H	Aeromonas hydrophila plasmid pRA1 complete sequence	93.863	0.828264
